# Supplementary material for: RNA transcripts serve as a template for double-strand break repair in human cells
Source: Nat Commun. 2025 May 10;16:4349. doi: 10.1038/s41467-025-59510-x (PMC12065846; doi:10.1038/s41467-025-59510-x)
Supplement: Supplementary file 3 — Supplementary Data 1 [file 41467_2025_59510_MOESM3_ESM.xlsx]

## Sheet: Table1.1_ddPCR
Table 1.1-Probes and primers used for ddPCR of AAVS1-seq.
Primer	Sequence
Forward Primer (Fwd)	CTGGGACCACCTTATATTCCC
Reverse Primer (Rev)	TAGACCCAATATCAGGAGACTAGG
Probe	Sequence
Reference (REF)	TTAATGTGGCTCTGGTTCTGGGT
Wild type (WT)	CTAGGGACAGGATTGGTGACAGAAAAG
Edited	CACTAGGGACAGATCGATTGGTGAC

## Sheet: Table1.2_Donors
Table 1.2-Donor oligos used as templates in the assays.
Donor Oligo	Sequence
DNAGFP	ACG GCA AGC TGA CCC TGA AGT TCA TCT GCA CCA CCG GCA AGC TGC CCG TGC CCT GGC CCA CCC TCG TGA CCA CCC TGA CGT ACG GCG TGC AGT GCT TCA GCC GCT ACC CCG ACC ACA TGA
DNA/RNAGFP-3R	ACGGCAAGCTGACCCTGAAGTTCATCTGCACCACCGGCAAGCTGCCCGTGCCCTGGCCCACCCTCGTGACCACCCTGACGrUrArCGGCGTGCAGTGCTTCAGCCGCTACCCCGACCACATGA
DNA/RNAGFP-6R	ACG GCA AGC TGA CCC TGA AGT TCA TCT GCA CCA CCG GCA AGC TGC CCG TGC CCT GGC CCA CCC TCG TGA CCA CCC TGA rCrGrU rArCrG GCG TGC AGT GCT TCA GCC GCT ACC CCG ACC ACA TGA
DNA/RNAGFP-8R	ACG GCA AGC TGA CCC TGA AGT TCA TCT GCA CCA CCG GCA AGC TGC CCG TGC CCT GGC CCA CCC TCG TGA CCA CCC TGA rCrGrU rArCrG rGrCG TGC AGT GCT TCA GCC GCT ACC CCG ACC ACA TGA
DNA/RNAGFP-15R	ACGGCAAGCTGACCCTGAAGTTCATCTGCACCACCGGCAAGCTGCCCGTGCCCTGGCCCACCCTCGTGACCACCrCrUrGrArCrGrU rArCrGrGrCrGrUrGCAGTGCTTCAGCCGCTACCCCGACCACATGA
DNA1	AAGGATGGGGCTTTTCTGTCACCAATCGATCTGTCCCTAGTGGCCCCACTGTGGGGTGGA
DNA2	AAGGATGGGGCTTTTCTGTCACCAATCATGCTGTCCCTAGTGGCCCCACTGTGGGGTGGA
DNA/RNA10R	AAGGATGGGGCTTTTCTGTCACCArArUrCrGrArUrCrUrGrUCCCTAGTGGCCCCACTGTGGGGTGGA
DNA/RNA22R	AAGGATGGGGCTTTTCTGrUrCrArCrCrArArUrCrGrArUrCrUrGrUrCrCrCrUrArGTGGCCCCACTGTGGGGTGGA
DNA1-T	TCCACCCCACAGTGGGGCCACTAGGGACAGATCGATTGGTGACAGAAAAGCCCCATCCTT
DNA1-NT	AAGGATGGGGCTTTTCTGTCACCAATCGATCTGTCCCTAGTGGCCCCACTGTGGGGTGGA
DNA/RNA10R-T	TCCACCCCACAGTGGGGCCACTAGGGrArCrArGrArUrCrGrArUTGGTGACAGAAAAGCCCCATCCTT
DNA/RNA10R-NT	AAGGATGGGGCTTTTCTGTCACCArArUrCrGrArUrCrUrGrUCCCTAGTGGCCCCACTGTGGGGTGGA
DNA-CALR-6R	ATTTTGGCAAATTCGTTCTCAGTTCCGGCAAGTTCTACGGTGACGAGGAGAAAGATArArArGrGrUrUTGCAGACAAGCCAGGATGCACGCTTTTATGCTCTGTCGGCCAGTTTCGAGCCTTTCA
DNA/RNAStop-6R	ACGGCAAGCTGACCCTGAAGTTCATCTGCACCACCGGCAAGCTGCCCGTGCCCTGGCCCACCCTCGTGACCACCCTGArCrGrUrGrArGGCGTGCAGTGCTTCAGCCGCTACCCCGACCACATGA

## Sheet: Table1.3_siRNA
Table 1.3-List of siRNAs used in this study.
Gene Name	Catalog Number (horizon)
CTRl (NT)	D-001810-10-05
REV3L	L-006302-00-0005
POLD3	L-026692-01-0005
POLD1	L-019687-00-0005
REV7	L-003272-00-0005
REV1	L-008234-00-0005
PRIMPOL	L-016804-02-0005
POLQ	L-015180-01-0005
POLN	L-021393-01-0005
POLK	L-021038-00-0005
POLM	L-010035-02-0005
POLH	L-006454-00-0005

## Sheet: Table1.4_qPCR
Table 1.4-qPCR primers used to quantify gene-expression levels.
Gene Name	Forward Primer	Reverse Primer
ACTB	TGGACTTCGAGCAAGAGATG	GTGATCTCCTTCTGCATCCTG
REV3L	AATGTGGCTTTAGGCAATCCA	AGGTAGGGAATATGCGCTTCA
POLD3	GAGTTCGTCACGGACCAAAAC	GCCAGACACCAAGTAGGTAAC
POLD1	ATCCAGAACTTCGACCTTCCG	ACGGCATTGAGCGTGTAGG
REV7	CCAGGCTGTACCTTCACAGTC	TCTTCCACGTAAAGCTGCATC
REV1	ATGCTGCTATGCAGAAGGATG	CAGCGGAAGGATCTGTGTATC
PRIMPOL	GCATTCCAAAGCAAATACATGAAC	TGTCCTCAGTGTATAGACCAAGA
POLQ	GTAACTGGCAGCATGATACGAG	GATGTACTTGCCACTCCACCA
POLN	CCTGAATAGGAACTCCAAGGC	CAGACAGAGAGCAAACCAAGA
POLK	TTGGGTCTAGGTTCAACACACC	GCAAGCTCACTGCAAAGTTCT
POLM	TGTGAGGAGGTGGAGAGAGTTC	TCGGAGGTCATCTAAGGTTCGC
POLH	GCGGTGACAGCCACTAAG	GTAATGAGGGCTTGGATGG

## Sheet: Table1.5_gRNA
Table 1.5-Sequences of the sgRNAs used to in this.
Target	Sequence
gBFP	GCTGAAGCACTGCACGCCAT
gAAVS1	GGGGCCACTAGGGACAGGA
POLQ	AAACCCGCTTCAAAATAAGT
POLQ-ex3	ACTTATTTTGAAGCGGGTTT
grHS13_TP53BP1	CCACCAACTCTGGTTATACC
grHS5_HELQ	GAAGGTGTCACTATTGAACC
grHS26_HNRNPK	ATGCACTCTACAACCCTATC
grHS_HNRNPC	GTACATCTCCGCTGCAGATC
grHS21_CALR_intron2	CTCCTCCAAGGGGACTGTCC
grHS58_GNAS_intron11	TTTTCCATATGAGAATTAGT
grHS74_IL3_intron4	GAAACCAAGAAGGTGGCATT

## Sheet: Table1.6_Other primers
Table 1.6-Primers used for quantification/validation of products.
Name	Sequence
AB-BFP-F	AGC TGG ACG GCG ACG TAA AC
AB-BFP-R	ATG CGG TTC ACC AGG GTG TC
oMJ80-AAVS1-F	ttaatgtggctctggttctgggt
oMJ81-AAVS1-R	CTCTCTGGCTCCATCGTAAGC
oMJ38-Primer1-R	TTAGAGGTTCTGGCAAGG
oMJ39-Primer2-F	GTCCACTTCAGGACAGC
oMJ60-Primer1-F	CCACTAGGGACAGATCG
oMJ61-Primer2-R	TTTTCTGTCACCAATCGATC

## Sheet: Table 1.7_WID primers
Table 1.7-Primers used to detect whole intron deletions.
Name	Sequence	Gene of Interest
oMJ117	TTCCTCAACAAGCAAGATCTGCTCGC	GNAS
oMJ118	CCAGAAACTCATCTCGAATGAAGTAC	GNAS
oMJ119	TTGGGACCGGAACACACAGATCTAC	HLA-B
oMJ120	AGGGCGATGTAATCCTTGCCGTCG	HLA-B
oHS_321_CALRi2_libprep_fw	TTGGCAAATTCGTTCTCAGTTCC	CALR intron 2
oHS_322_CALRi2_libprep_fw	TGGCCGACAGAGCATAAAAG	CALR intron 2
oHS_265_GNASi11_libprep_fw	CGCACCATCTCTGTGATCC	GNAS intron 11
oHS_266_GNASi11_libprep_rev	CTCATCTCGAATGAAGTACTTGGC	GNAS intron 11
oHS_317_IL3i4_libprep_fw	AATCTCCTGCCATGTCTGCC	IL3 intron 4
oHS_318_IL3i4_libprep_rev	TTCATTCCAGTCACCGTCCT	IL3 intron 4
oHS_333_CALRi1_libprep_fw	ATGCTGCTATCCGTGCCG	CALR intron 1
oHS_334_CALRi1_libprep_rev	AGAACTTGCCGGAACTGAGA	CALR intron 1
