# Supplementary material for: RNA transcripts serve as a template for double-strand break repair in human cells
Source: Nat Commun. 2025 May 10;16:4349. doi: 10.1038/s41467-025-59510-x (PMC12065846; doi:10.1038/s41467-025-59510-x)
Supplement: Supplementary file 4 — Supplementary Data 2 [file 41467_2025_59510_MOESM4_ESM.xlsx]

## Sheet: Essential genes
Table 2.1-MAGeCK output of the CRISPR/Cas9 screen by comparing t=0 versus t=14 to identify essential genes.
id	num	neg|score	neg|p-value	neg|fdr	neg|rank	neg|goodsgrna	neg|lfc	pos|score	pos|p-value	pos|fdr	pos|rank	pos|goodsgrna	pos|lfc
RUVBL1	10	1.03e-07	2.94e-06	1.9e-05	1	9	-1.6497	0.61521	0.99952	1	937	1	-1.6497
HNRNPK	10	1.32e-05	2.94e-06	1.9e-05	16	7	-1.5465	0.78479	0.9999	1	1072	3	-1.5465
PSMC6	10	6.82e-07	2.94e-06	1.9e-05	6	7	-1.5074	0.95908	0.99999	1	1194	1	-1.5074
RANGAP1	10	2.54e-05	2.94e-06	1.9e-05	24	9	-1.4469	0.95825	0.99999	1	1192	1	-1.4469
NUP88	10	2.06e-07	2.94e-06	1.9e-05	2	9	-1.4295	0.99951	1	1	1273	0	-1.4295
RRM1	10	4e-07	2.94e-06	1.9e-05	4	10	-1.4242	1	1	1	1284	0	-1.4242
DDX51	10	7.78e-05	2.94e-06	1.9e-05	42	7	-1.3905	0.82617	0.99993	1	1095	1	-1.3905
PRPF8	10	8.49e-07	2.94e-06	1.9e-05	8	8	-1.3839	0.86659	0.99995	1	1127	1	-1.3839
CCT6A	10	2.07e-06	2.94e-06	1.9e-05	11	8	-1.3548	0.87229	0.99995	1	1133	2	-1.3548
PELP1	10	3.27e-05	2.94e-06	1.9e-05	26	8	-1.3085	0.99325	1	1	1241	0	-1.3085
PRPF19	10	5.88e-05	2.94e-06	1.9e-05	36	8	-1.3073	0.96101	0.99999	1	1195	1	-1.3073
ERCC2	10	9e-07	2.94e-06	1.9e-05	9	8	-1.2967	0.99481	1	1	1246	0	-1.2967
DBR1	10	3.01e-06	2.94e-06	1.9e-05	12	9	-1.2838	0.64575	0.99966	1	963	1	-1.2838
POP7	10	1.46e-05	2.94e-06	1.9e-05	17	9	-1.2667	0.99944	1	1	1270	0	-1.2667
SF3B2	10	2.34e-07	2.94e-06	1.9e-05	3	10	-1.264	1	1	1	1285	0	-1.264
NOP58	10	1.51e-05	2.94e-06	1.9e-05	19	8	-1.2565	0.7607	0.99989	1	1048	1	-1.2565
DNA2	6	1.07e-06	2.94e-06	1.9e-05	10	4	-1.2451	0.49881	0.99024	1	855	2	-1.2451
TCP1	10	4.79e-07	2.94e-06	1.9e-05	5	9	-1.2441	0.85426	0.99994	1	1116	1	-1.2441
RFC5	10	7.98e-05	2.94e-06	1.9e-05	44	7	-1.2423	0.99146	1	1	1237	0	-1.2423
CDK9	10	7.51e-06	2.94e-06	1.9e-05	14	8	-1.2409	0.82753	0.99993	1	1096	2	-1.2409
CCT2	10	9.48e-05	2.94e-06	1.9e-05	47	7	-1.2377	0.99084	1	1	1234	1	-1.2377
RAD9A	10	3.39e-05	2.94e-06	1.9e-05	28	8	-1.1674	0.63541	0.99964	1	950	2	-1.1674
PLK1	10	5.4e-05	2.94e-06	1.9e-05	34	8	-1.166	0.9978	1	1	1258	0	-1.166
COPS6	10	2.09e-05	2.94e-06	1.9e-05	23	9	-1.163	0.99947	1	1	1271	0	-1.163
EIF4A3	10	6.54e-06	2.94e-06	1.9e-05	13	9	-1.1599	0.93695	0.99999	1	1179	1	-1.1599
DHX37	10	0.0001706	2.94e-06	1.9e-05	60	8	-1.1246	0.44045	0.99836	1	808	2	-1.1246
NSL1	10	7.67e-05	2.94e-06	1.9e-05	41	7	-1.1135	0.86177	0.99995	1	1124	2	-1.1135
CCNA2	10	4.66e-05	2.94e-06	1.9e-05	31	9	-1.1016	0.99962	1	1	1276	0	-1.1016
U2AF1	10	0.00027002	2.94e-06	1.9e-05	68	8	-1.0947	0.99202	1	1	1238	0	-1.0947
NSMCE3	10	3.7e-05	2.94e-06	1.9e-05	29	9	-1.0934	0.93093	0.99999	1	1172	1	-1.0934
UBE2I	10	4.17e-05	2.94e-06	1.9e-05	30	7	-1.0724	0.77364	0.9999	1	1062	2	-1.0724
CHAF1A	10	8.75e-05	2.94e-06	1.9e-05	45	9	-1.0686	0.99989	1	1	1280	0	-1.0686
ELL	10	0.00031575	2.94e-06	1.9e-05	73	7	-1.0361	0.17439	0.98418	1	520	1	-1.0361
MTREX	10	7.71e-07	2.94e-06	1.9e-05	7	7	-1.0259	0.54395	0.99926	1	898	2	-1.0259
MAD2L2	10	0.00012829	2.94e-06	1.9e-05	54	9	-1.0188	0.652	0.99967	1	969	1	-1.0188
PPP1R8	10	0.00010989	2.94e-06	1.9e-05	50	7	-1.0135	0.18454	0.98567	1	529	2	-1.0135
CCT7	10	6.78e-05	2.94e-06	1.9e-05	38	8	-0.98377	0.92166	0.99997	1	1163	1	-0.98377
SF3B3	10	0.00031121	2.94e-06	1.9e-05	71	7	-0.96431	0.9631	0.99999	1	1196	1	-0.96431
SF3A1	10	0.0025042	2.94e-06	1.9e-05	137	7	-0.95355	0.99926	1	1	1268	0	-0.95355
MYC	10	0.0020661	2.94e-06	1.9e-05	131	7	-0.95305	0.682	0.99975	1	991	2	-0.95305
TICRR	10	0.00022496	2.94e-06	1.9e-05	64	8	-0.94688	0.99994	1	1	1282	0	-0.94688
RFC3	10	0.00039073	2.94e-06	1.9e-05	86	7	-0.94308	0.98002	0.99999	1	1221	1	-0.94308
SNRNP200	10	0.00033908	2.94e-06	1.9e-05	77	8	-0.93765	0.88168	0.99996	1	1142	2	-0.93765
TIMELESS	10	0.00026047	2.94e-06	1.9e-05	66	6	-0.93363	0.85688	0.99994	1	1118	2	-0.93363
PPP1R10	10	0.00076957	2.94e-06	1.9e-05	101	7	-0.92676	0.99222	1	1	1240	0	-0.92676
RRM2	10	0.00064263	2.94e-06	1.9e-05	94	5	-0.92544	0.82931	0.99993	1	1099	1	-0.92544
RTEL1	10	0.0010586	2.94e-06	1.9e-05	114	7	-0.90397	0.93951	0.99999	1	1180	1	-0.90397
CDK1	10	0.00011176	2.94e-06	1.9e-05	52	7	-0.89297	0.70397	0.9998	1	1009	1	-0.89297
MCM3AP	10	1.66e-05	2.94e-06	1.9e-05	20	9	-0.89124	0.92026	0.99997	1	1161	1	-0.89124
RPL3	10	0.00099848	2.94e-06	1.9e-05	112	6	-0.88591	0.3747	0.99722	1	772	2	-0.88591
DHX15	10	0.000134	2.94e-06	1.9e-05	57	7	-0.88062	0.74904	0.99987	1	1042	3	-0.88062
PRMT1	10	1.16e-05	2.94e-06	1.9e-05	15	9	-0.87215	0.6397	0.99965	1	951	1	-0.87215
SPEN	10	2.96e-05	2.94e-06	1.9e-05	25	8	-0.86858	0.96483	0.99999	1	1200	1	-0.86858
TRRAP	10	0.00013178	2.94e-06	1.9e-05	56	7	-0.86635	0.015549	0.78888	1	124	1	-0.86635
POLE2	10	0.0010371	2.94e-06	1.9e-05	113	7	-0.86506	0.1808	0.9852	1	525	2	-0.86506
GNL3	10	0.00027848	2.94e-06	1.9e-05	69	8	-0.86026	0.99988	1	1	1279	0	-0.86026
PRIM1	10	0.00015291	2.94e-06	1.9e-05	58	8	-0.855	0.99772	1	1	1257	0	-0.855
DDX23	10	7.81e-05	2.94e-06	1.9e-05	43	9	-0.85479	0.93502	0.99999	1	1176	1	-0.85479
NHP2	10	4.8e-05	2.94e-06	1.9e-05	32	8	-0.85233	0.99894	1	1	1265	0	-0.85233
UTP3	10	0.0005227	2.94e-06	1.9e-05	89	8	-0.85199	0.77466	0.9999	1	1064	1	-0.85199
NUP214	10	0.0040094	2.94e-06	1.9e-05	160	7	-0.85048	0.9947	1	1	1245	0	-0.85048
POLA2	10	7.36e-05	2.94e-06	1.9e-05	40	7	-0.84488	0.98482	1	1	1225	1	-0.84488
DDX27	10	0.0029921	2.94e-06	1.9e-05	146	7	-0.84119	0.716	0.99982	1	1021	2	-0.84119
NUP155	10	0.00061659	2.94e-06	1.9e-05	92	7	-0.84043	0.62511	0.9996	1	943	1	-0.84043
POLE	10	0.0008866	2.94e-06	1.9e-05	107	7	-0.83573	0.53325	0.99922	1	884	1	-0.83573
CDC45	10	1.66e-05	2.94e-06	1.9e-05	21	9	-0.83189	0.99965	1	1	1277	0	-0.83189
NUP98	10	0.00073678	2.94e-06	1.9e-05	100	8	-0.83105	0.9043	0.99997	1	1153	2	-0.83105
RAD1	10	5.81e-05	2.94e-06	1.9e-05	35	8	-0.82799	0.99728	1	1	1255	0	-0.82799
UBA1	10	0.00066349	2.94e-06	1.9e-05	97	6	-0.82612	0.94256	0.99999	1	1182	1	-0.82612
POLD2	10	0.0046379	2.94e-06	1.9e-05	169	7	-0.82313	0.49041	0.99881	1	850	2	-0.82313
CHEK1	10	0.00026294	2.94e-06	1.9e-05	67	7	-0.82289	0.15091	0.97918	1	497	3	-0.82289
CCT3	10	0.00092024	2.94e-06	1.9e-05	110	7	-0.81912	0.18774	0.98601	1	532	3	-0.81912
CDC5L	10	0.00084581	2.94e-06	1.9e-05	106	7	-0.8188	0.12557	0.9743	1	444	1	-0.8188
DDX20	10	0.00017192	2.94e-06	1.9e-05	61	6	-0.81391	0.96528	0.99999	1	1201	1	-0.81391
TAF1C	10	0.0001155	2.94e-06	1.9e-05	53	7	-0.80684	0.99955	1	1	1275	0	-0.80684
NLE1	10	7.11e-05	2.94e-06	1.9e-05	39	9	-0.80479	0.99994	1	1	1283	0	-0.80479
EFTUD2	10	0.015172	2.94e-06	1.9e-05	234	6	-0.79832	0.98886	1	1	1231	1	-0.79832
DDX21	10	6.25e-05	2.94e-06	1.9e-05	37	8	-0.78003	0.97119	0.99999	1	1206	1	-0.78003
AATF	10	0.0016943	2.94e-06	1.9e-05	125	6	-0.7724	0.84672	0.99993	1	1112	2	-0.7724
DHX9	10	0.00034306	2.94e-06	1.9e-05	78	7	-0.7722	0.7453	0.99986	1	1040	2	-0.7722
LSM2	10	0.00058273	2.94e-06	1.9e-05	91	8	-0.76948	0.26068	0.99289	1	631	2	-0.76948
WDR33	10	0.00030766	2.94e-06	1.9e-05	70	7	-0.76737	0.97732	0.99999	1	1214	1	-0.76737
NOL8	10	0.00031211	2.94e-06	1.9e-05	72	7	-0.76474	0.9995	1	1	1272	0	-0.76474
MCM3	10	0.002748	2.94e-06	1.9e-05	144	7	-0.76248	0.13385	0.97596	1	465	3	-0.76248
SMC4	10	0.00077467	2.94e-06	1.9e-05	102	8	-0.76214	0.94406	0.99999	1	1183	1	-0.76214
MED7	10	0.0026766	2.94e-06	1.9e-05	143	7	-0.75835	0.97977	0.99999	1	1218	1	-0.75835
SART3	9	1.5e-05	2.94e-06	1.9e-05	18	8	-0.75543	0.9999	1	1	1281	0	-0.75543
KIF11	10	0.0002016	2.94e-06	1.9e-05	63	8	-0.75538	0.3757	0.99724	1	773	1	-0.75538
RPP30	10	0.0025258	2.94e-06	1.9e-05	139	7	-0.75427	0.89943	0.99996	1	1148	2	-0.75427
EIF4A1	10	0.00046483	2.94e-06	1.9e-05	88	8	-0.75291	0.74126	0.99985	1	1036	1	-0.75291
HIST1H2BJ	7	0.0082581	2.94e-06	1.9e-05	200	4	-0.74836	0.20702	0.96437	1	550	2	-0.74836
POLR3E	10	0.0034499	2.94e-06	1.9e-05	152	7	-0.74833	0.27739	0.9941	1	660	2	-0.74833
SSRP1	10	0.00037256	2.94e-06	1.9e-05	82	8	-0.73777	0.65436	0.99968	1	972	2	-0.73777
PCID2	10	0.00010261	2.94e-06	1.9e-05	48	9	-0.73461	0.9944	1	1	1243	0	-0.73461
RBBP5	10	0.00011088	2.94e-06	1.9e-05	51	8	-0.73111	0.53643	0.99923	1	887	2	-0.73111
RBMX	10	0.0024039	2.94e-06	1.9e-05	134	6	-0.72678	0.87588	0.99996	1	1135	1	-0.72678
POLD3	10	0.00090821	2.94e-06	1.9e-05	109	7	-0.72247	0.45522	0.99842	1	824	1	-0.72247
DDX55	10	0.00063259	2.94e-06	1.9e-05	93	8	-0.71858	0.94042	0.99999	1	1181	1	-0.71858
CHAF1B	10	0.0012416	2.94e-06	1.9e-05	120	8	-0.71238	0.90142	0.99996	1	1149	1	-0.71238
HNRNPU	10	0.00010332	2.94e-06	1.9e-05	49	9	-0.71212	0.99839	1	1	1262	0	-0.71212
PSMC2	10	0.00038195	2.94e-06	1.9e-05	85	9	-0.70766	0.99941	1	1	1269	0	-0.70766
SNAPC3	10	9.28e-05	2.94e-06	1.9e-05	46	8	-0.70559	0.4995	0.99895	1	856	1	-0.70559
MCM2	10	0.0022554	2.94e-06	1.9e-05	133	7	-0.69821	0.054744	0.92608	1	277	2	-0.69821
SMG5	10	0.00019636	2.94e-06	1.9e-05	62	6	-0.69813	0.95499	0.99999	1	1189	1	-0.69813
CDT1	10	0.00013122	2.94e-06	1.9e-05	55	9	-0.69476	0.50031	0.99895	1	859	1	-0.69476
SRRT	10	0.00065701	2.94e-06	1.9e-05	95	8	-0.69163	0.76405	0.9999	1	1054	2	-0.69163
DHX8	10	0.00015837	2.94e-06	1.9e-05	59	9	-0.68802	0.70677	0.9998	1	1013	1	-0.68802
UTP14A	10	0.0011948	2.94e-06	1.9e-05	118	6	-0.68534	0.5753	0.99944	1	914	1	-0.68534
THOC1	10	0.00084112	2.94e-06	1.9e-05	105	8	-0.68179	0.46834	0.99865	1	833	1	-0.68179
RUVBL2	10	3.32e-05	2.94e-06	1.9e-05	27	7	-0.6814	0.46374	0.99855	1	831	2	-0.6814
EXOSC7	10	0.00034761	2.94e-06	1.9e-05	80	6	-0.67888	0.26184	0.99289	1	633	1	-0.67888
PSMC4	10	0.0011761	2.94e-06	1.9e-05	117	8	-0.67864	0.87774	0.99996	1	1138	1	-0.67864
DDX10	10	0.00081121	2.94e-06	1.9e-05	104	8	-0.66958	0.91376	0.99997	1	1156	1	-0.66958
DTL	9	0.00068048	2.94e-06	1.9e-05	98	7	-0.66557	0.7978	0.99986	1	1083	2	-0.66557
CCT5	10	0.0096108	2.94e-06	1.9e-05	206	6	-0.66308	0.77366	0.9999	1	1063	1	-0.66308
TINF2	10	0.0060685	2.94e-06	1.9e-05	185	7	-0.66225	0.62322	0.99959	1	942	2	-0.66225
SNRPD2	10	0.0071217	2.94e-06	1.9e-05	196	6	-0.66155	0.23734	0.99151	1	608	3	-0.66155
DDX56	10	0.0037068	2.94e-06	1.9e-05	156	7	-0.65587	0.76556	0.9999	1	1056	2	-0.65587
ERCC3	10	0.0037019	2.94e-06	1.9e-05	155	6	-0.6557	0.95637	0.99999	1	1190	1	-0.6557
MCM5	10	0.0043116	2.94e-06	1.9e-05	167	7	-0.65352	0.33889	0.99613	1	737	3	-0.65352
DDX46	10	0.0025076	2.94e-06	1.9e-05	138	7	-0.65042	0.72982	0.99984	1	1027	2	-0.65042
NUP133	10	0.00033735	2.94e-06	1.9e-05	74	8	-0.64645	0.97993	0.99999	1	1220	1	-0.64645
MTOR	10	0.0041433	2.94e-06	1.9e-05	163	6	-0.64075	0.63232	0.99963	1	946	1	-0.64075
DHX33	10	0.0036789	2.94e-06	1.9e-05	154	6	-0.64027	0.99609	1	1	1250	0	-0.64027
SUPT16H	10	0.0055379	2.94e-06	1.9e-05	180	7	-0.63827	0.50616	0.99895	1	865	3	-0.63827
GTPBP4	10	0.0025931	2.94e-06	1.9e-05	141	7	-0.63493	0.92304	0.99997	1	1164	1	-0.63493
C10orf2	10	0.00034307	2.94e-06	1.9e-05	79	8	-0.6291	0.99741	1	1	1256	0	-0.6291
RPP40	10	0.0043472	2.94e-06	1.9e-05	168	7	-0.6278	0.52861	0.99915	1	880	2	-0.6278
ZNF830	10	0.00093182	2.94e-06	1.9e-05	111	8	-0.62405	0.83122	0.99993	1	1102	2	-0.62405
DDX3X	10	0.0018964	2.94e-06	1.9e-05	126	6	-0.62278	0.96895	0.99999	1	1204	1	-0.62278
POLA1	10	0.0006598	2.94e-06	1.9e-05	96	8	-0.62204	0.92625	0.99998	1	1168	2	-0.62204
TAF12	10	0.0026702	2.94e-06	1.9e-05	142	5	-0.61186	0.76217	0.9999	1	1050	2	-0.61186
MCRS1	10	0.0064467	2.94e-06	1.9e-05	187	6	-0.61112	0.77577	0.9999	1	1067	3	-0.61112
RFC2	10	0.00023534	2.94e-06	1.9e-05	65	8	-0.60747	0.17246	0.98371	1	519	1	-0.60747
RAD21	10	0.00035628	2.94e-06	1.9e-05	81	5	-0.60411	0.00038185	0.28399	1	10	3	-0.60411
PSMC1	8	0.010035	2.94e-06	1.9e-05	209	6	-0.59308	0.95342	0.99996	1	1186	1	-0.59308
CD3EAP	10	0.0003375	2.94e-06	1.9e-05	75	8	-0.58805	0.71723	0.99983	1	1022	2	-0.58805
SF3B5	10	0.0072327	2.94e-06	1.9e-05	197	6	-0.58651	0.096023	0.96201	1	378	3	-0.58651
NUP93	10	0.0032332	2.94e-06	1.9e-05	150	6	-0.57667	0.87113	0.99995	1	1131	1	-0.57667
PSMC5	10	0.01198	2.94e-06	1.9e-05	216	6	-0.57602	0.99832	1	1	1260	0	-0.57602
SFSWAP	10	0.015387	2.94e-06	1.9e-05	236	7	-0.57565	0.99649	1	1	1253	0	-0.57565
GINS2	10	0.0012249	2.94e-06	1.9e-05	119	6	-0.57507	0.70269	0.9998	1	1008	3	-0.57507
POLG2	10	0.00037816	2.94e-06	1.9e-05	83	8	-0.57365	0.97239	0.99999	1	1207	1	-0.57365
PSMC3	10	4.88e-05	2.94e-06	1.9e-05	33	9	-0.57351	0.69015	0.99976	1	998	1	-0.57351
DDX12P	2	0.22781	0.0076828	0.020291	529	1	-0.56939	0.78895	0.98579	1	1078	0	-0.56939
DDX52	10	0.0020106	2.94e-06	1.9e-05	130	8	-0.56704	0.27109	0.99349	1	653	1	-0.56704
NKAP	10	0.001158	2.94e-06	1.9e-05	116	8	-0.56693	0.78546	0.9999	1	1074	2	-0.56693
CCT4	10	0.00033888	2.94e-06	1.9e-05	76	9	-0.56439	0.99955	1	1	1274	0	-0.56439
DDX49	10	0.00078816	2.94e-06	1.9e-05	103	8	-0.56415	0.47436	0.9987	1	839	1	-0.56415
SDE2	10	0.0037315	2.94e-06	1.9e-05	157	7	-0.56307	0.92595	0.99998	1	1167	1	-0.56307
TERF2	10	0.0025266	2.94e-06	1.9e-05	140	6	-0.56278	0.99435	1	1	1242	0	-0.56278
ACTL6A	10	0.0065492	2.94e-06	1.9e-05	191	6	-0.5581	0.99094	1	1	1235	0	-0.5581
TXNL4A	10	1.9e-05	2.94e-06	1.9e-05	22	6	-0.55667	0.67111	0.99971	1	982	2	-0.55667
DDX54	10	0.0047742	2.94e-06	1.9e-05	171	6	-0.5493	0.37169	0.99716	1	768	1	-0.5493
NOP56	10	0.0058812	2.94e-06	1.9e-05	184	6	-0.54031	0.99966	1	1	1278	0	-0.54031
YJU2	10	0.0020762	2.94e-06	1.9e-05	132	8	-0.53212	0.99914	1	1	1267	0	-0.53212
NUMA1	10	0.010289	2.94e-06	1.9e-05	210	6	-0.52336	0.90151	0.99996	1	1150	2	-0.52336
DDX24	10	0.0099469	2.94e-06	1.9e-05	207	7	-0.51443	0.36563	0.99706	1	761	1	-0.51443
DDX19A	10	0.015818	2.94e-06	1.9e-05	238	6	-0.51412	0.20535	0.9887	1	548	1	-0.51412
GNL3L	10	0.0050218	2.94e-06	1.9e-05	175	6	-0.51381	0.76571	0.9999	1	1057	2	-0.51381
HNRNPC	10	0.0019191	2.94e-06	1.9e-05	128	8	-0.51067	0.98848	1	1	1229	1	-0.51067
METTL3	10	0.0027685	2.94e-06	1.9e-05	145	7	-0.50601	0.95886	0.99999	1	1193	1	-0.50601
GADD45GIP1	10	0.0089496	2.94e-06	1.9e-05	202	6	-0.48905	0.97991	0.99999	1	1219	1	-0.48905
THOC4	10	0.028347	8.81e-06	4.2e-05	274	6	-0.48247	0.99522	1	1	1248	0	-0.48247
NUP205	10	0.014743	2.94e-06	1.9e-05	231	6	-0.48206	0.96318	0.99999	1	1197	1	-0.48206
FEN1	10	0.001656	2.94e-06	1.9e-05	124	8	-0.48072	0.15851	0.98163	1	500	2	-0.48072
XRCC5	10	0.017332	2.94e-06	1.9e-05	243	6	-0.47929	0.83573	0.99993	1	1107	2	-0.47929
GTF2F2	10	0.017268	2.94e-06	1.9e-05	242	7	-0.47833	0.93464	0.99999	1	1175	2	-0.47833
SEM1	10	0.0040359	2.94e-06	1.9e-05	161	6	-0.47811	0.86662	0.99995	1	1128	2	-0.47811
DUT	10	0.0030722	2.94e-06	1.9e-05	147	5	-0.47757	0.61923	0.99954	1	939	3	-0.47757
MCM6	10	0.0080767	2.94e-06	1.9e-05	199	7	-0.47753	0.71139	0.99982	1	1020	3	-0.47753
RPA1	10	0.0032021	2.94e-06	1.9e-05	148	5	-0.47549	0.44631	0.99836	1	814	3	-0.47549
CDC25A	10	0.0037602	2.94e-06	1.9e-05	158	7	-0.4707	0.59128	0.99948	1	923	1	-0.4707
NGDN	10	0.037007	8.81e-06	4.2e-05	306	6	-0.47032	0.76384	0.9999	1	1053	1	-0.47032
DNTTIP2	10	0.0047635	2.94e-06	1.9e-05	170	5	-0.47017	0.67491	0.99973	1	984	2	-0.47017
SAP18	10	0.0040983	2.94e-06	1.9e-05	162	7	-0.46928	0.99449	1	1	1244	0	-0.46928
DDX41	10	0.0057842	2.94e-06	1.9e-05	183	6	-0.46682	0.26251	0.9929	1	636	2	-0.46682
KDM2A	10	0.0071132	2.94e-06	1.9e-05	195	7	-0.46615	0.86832	0.99995	1	1130	1	-0.46615
RTF2	10	0.00070222	2.94e-06	1.9e-05	99	6	-0.4586	0.28137	0.9941	1	667	3	-0.4586
NUP62	10	0.0065436	2.94e-06	1.9e-05	190	7	-0.45845	0.0087494	0.71549	1	96	2	-0.45845
RNF138	10	0.04634	8.81e-06	4.2e-05	332	6	-0.43485	0.97754	0.99999	1	1215	1	-0.43485
TOP3A	10	0.0091935	2.94e-06	1.9e-05	203	6	-0.43303	0.46356	0.99855	1	830	2	-0.43303
DHX16	10	0.021684	2.94e-06	1.9e-05	258	6	-0.43072	0.64304	0.99966	1	959	1	-0.43072
POLE3	10	0.032828	8.81e-06	4.2e-05	292	6	-0.42812	0.74398	0.99986	1	1039	2	-0.42812
TEN1	10	0.0049538	2.94e-06	1.9e-05	174	6	-0.42668	0.92089	0.99997	1	1162	2	-0.42668
TADA1	10	0.015854	2.94e-06	1.9e-05	239	7	-0.42211	0.99881	1	1	1263	0	-0.42211
NUP153	10	0.011972	2.94e-06	1.9e-05	215	7	-0.42179	0.97797	0.99999	1	1216	1	-0.42179
HNRNPA0	10	0.014946	2.94e-06	1.9e-05	233	5	-0.4154	0.58266	0.99945	1	917	2	-0.4154
YEATS2	10	0.016046	2.94e-06	1.9e-05	240	6	-0.41408	0.70141	0.9998	1	1007	2	-0.41408
FBXO5	10	0.052057	8.81e-06	4.2e-05	342	6	-0.41278	0.57187	0.99943	1	911	3	-0.41278
ORC1	10	0.031424	8.81e-06	4.2e-05	283	6	-0.41222	0.93377	0.99999	1	1173	2	-0.41222
POLD1	10	0.041745	8.81e-06	4.2e-05	318	5	-0.412	0.030508	0.87182	1	205	2	-0.412
NUP58	10	0.012408	2.94e-06	1.9e-05	218	6	-0.40865	0.034465	0.88446	1	225	2	-0.40865
EIF4B	10	0.027247	8.81e-06	4.2e-05	272	6	-0.40584	0.97943	0.99999	1	1217	1	-0.40584
ASH2L	10	0.0048284	2.94e-06	1.9e-05	173	5	-0.39789	0.98713	1	1	1228	1	-0.39789
HUWE1	10	0.0092084	2.94e-06	1.9e-05	204	7	-0.39566	0.31903	0.99572	1	714	2	-0.39566
NUP50	10	0.0051754	2.94e-06	1.9e-05	178	5	-0.39334	0.98227	0.99999	1	1223	1	-0.39334
TFAM	10	0.011214	2.94e-06	1.9e-05	214	7	-0.39017	0.67631	0.99973	1	985	2	-0.39017
FOXO4	10	0.031652	8.81e-06	4.2e-05	284	6	-0.38912	0.78333	0.9999	1	1070	3	-0.38912
BCCIP	10	0.0016408	2.94e-06	1.9e-05	123	8	-0.38832	0.9734	0.99999	1	1208	1	-0.38832
RBBP4	10	0.014523	2.94e-06	1.9e-05	229	6	-0.38738	0.23226	0.99095	1	599	3	-0.38738
SUPV3L1	10	0.031849	8.81e-06	4.2e-05	285	5	-0.38542	0.64082	0.99965	1	955	2	-0.38542
SART1	10	0.01224	2.94e-06	1.9e-05	217	7	-0.38041	0.3722	0.99716	1	769	1	-0.38041
ZCCHC8	10	0.069182	1.47e-05	6.3e-05	368	6	-0.37775	0.47016	0.99868	1	834	3	-0.37775
RBBP8	10	0.043845	8.81e-06	4.2e-05	320	6	-0.377	0.79196	0.99991	1	1081	2	-0.377
DKC1	10	0.011015	2.94e-06	1.9e-05	212	5	-0.37644	0.30429	0.99537	1	703	4	-0.37644
BLM	10	0.034635	8.81e-06	4.2e-05	300	6	-0.37281	0.098236	0.96233	1	382	2	-0.37281
RAE1	9	0.00044551	2.94e-06	1.9e-05	87	5	-0.37171	0.54161	0.99856	1	896	2	-0.37171
CCNH	10	0.039186	8.81e-06	4.2e-05	309	5	-0.36989	0.87877	0.99996	1	1140	1	-0.36989
TOP2A	10	0.044918	8.81e-06	4.2e-05	325	6	-0.36932	0.96776	0.99999	1	1203	1	-0.36932
NAT10	10	0.014625	2.94e-06	1.9e-05	230	5	-0.36915	0.22208	0.9903	1	579	4	-0.36915
USP7	10	0.0034858	2.94e-06	1.9e-05	153	8	-0.36873	0.51803	0.99912	1	872	2	-0.36873
H2AFZ	10	0.019051	2.94e-06	1.9e-05	245	7	-0.36763	0.42994	0.99823	1	807	1	-0.36763
CDC6	10	0.0019785	2.94e-06	1.9e-05	129	8	-0.36664	0.23767	0.99152	1	609	2	-0.36664
POP1	10	0.010563	2.94e-06	1.9e-05	211	6	-0.36656	0.85996	0.99994	1	1121	2	-0.36656
CHD4	10	0.073896	1.47e-05	6.3e-05	378	6	-0.3651	0.28136	0.9941	1	666	3	-0.3651
ATR	10	0.014145	2.94e-06	1.9e-05	227	7	-0.36439	0.014795	0.78421	1	123	3	-0.36439
DDX59	10	0.030472	8.81e-06	4.2e-05	281	6	-0.36378	0.66734	0.99969	1	980	3	-0.36378
UBE2N	10	0.052529	8.81e-06	4.2e-05	344	6	-0.36358	0.89024	0.99996	1	1146	2	-0.36358
TPR	10	0.02096	2.94e-06	1.9e-05	251	6	-0.36323	0.98966	1	1	1233	1	-0.36323
MYBL2	10	0.016516	2.94e-06	1.9e-05	241	5	-0.36266	0.99207	1	1	1239	0	-0.36266
BPTF	10	0.0068636	2.94e-06	1.9e-05	193	7	-0.36185	0.97694	0.99999	1	1213	1	-0.36185
EP300	10	0.031257	8.81e-06	4.2e-05	282	6	-0.36164	0.99603	1	1	1249	0	-0.36164
ORC3	10	0.0041722	2.94e-06	1.9e-05	164	5	-0.35987	0.6855	0.99975	1	993	3	-0.35987
NUP54	10	0.082898	1.47e-05	6.3e-05	392	5	-0.35712	0.93657	0.99999	1	1178	1	-0.35712
GTF3C1	10	0.021096	2.94e-06	1.9e-05	252	7	-0.35674	0.77168	0.9999	1	1061	2	-0.35674
CPSF3	10	0.025917	8.81e-06	4.2e-05	268	6	-0.35517	0.12692	0.97447	1	451	1	-0.35517
SUMO2	6	0.22035	0.0012839	0.003547	513	3	-0.35218	0.82563	0.99884	1	1094	1	-0.35218
GATAD2A	10	0.032785	8.81e-06	4.2e-05	291	6	-0.35028	0.80174	0.99992	1	1084	2	-0.35028
ILF2	10	0.029461	8.81e-06	4.2e-05	278	6	-0.34223	0.83901	0.99993	1	1108	2	-0.34223
RFC4	10	0.032699	8.81e-06	4.2e-05	288	6	-0.34201	0.037172	0.8904	1	233	3	-0.34201
CNOT2	10	0.01767	2.94e-06	1.9e-05	244	6	-0.33985	0.80642	0.99992	1	1087	2	-0.33985
SNRNP27	10	0.029995	8.81e-06	4.2e-05	280	5	-0.33977	0.78523	0.9999	1	1073	3	-0.33977
SNW1	10	0.033983	8.81e-06	4.2e-05	296	6	-0.33891	0.33929	0.99613	1	738	2	-0.33891
CLSPN	10	0.010025	2.94e-06	1.9e-05	208	7	-0.33871	0.23467	0.99122	1	601	2	-0.33871
ORC6	10	0.0067851	2.94e-06	1.9e-05	192	6	-0.33779	0.068449	0.94145	1	307	2	-0.33779
NABP2	10	0.0032276	2.94e-06	1.9e-05	149	7	-0.33692	0.82846	0.99993	1	1097	2	-0.33692
DDX6	10	0.040888	8.81e-06	4.2e-05	316	6	-0.33607	0.92793	0.99999	1	1170	2	-0.33607
NIPBL	10	0.022624	2.94e-06	1.9e-05	259	6	-0.33567	0.85209	0.99994	1	1115	1	-0.33567
MMS19	10	0.008268	2.94e-06	1.9e-05	201	6	-0.3349	0.12036	0.97281	1	436	3	-0.3349
BTAF1	10	0.046729	8.81e-06	4.2e-05	333	6	-0.33487	0.74238	0.99985	1	1038	2	-0.33487
KMT2D	10	0.044005	8.81e-06	4.2e-05	322	6	-0.3326	0.27103	0.99349	1	652	3	-0.3326
REV3L	10	0.036952	8.81e-06	4.2e-05	305	6	-0.33189	0.42671	0.99818	1	804	4	-0.33189
AURKA	10	0.050915	8.81e-06	4.2e-05	339	6	-0.331	0.68748	0.99976	1	996	1	-0.331
MCM7	10	0.021283	2.94e-06	1.9e-05	254	5	-0.33078	0.32499	0.99595	1	721	3	-0.33078
TDG	10	0.039637	8.81e-06	4.2e-05	311	6	-0.33078	0.50031	0.99895	1	858	2	-0.33078
SRCAP	10	0.013648	2.94e-06	1.9e-05	224	7	-0.32729	0.69412	0.99979	1	1003	2	-0.32729
BAG6	10	0.0056926	2.94e-06	1.9e-05	181	7	-0.32639	0.26991	0.99347	1	651	2	-0.32639
DHX38	10	0.045345	8.81e-06	4.2e-05	329	5	-0.32547	0.8418	0.99993	1	1109	2	-0.32547
RMI1	10	0.01988	2.94e-06	1.9e-05	248	6	-0.32388	0.56406	0.99937	1	908	3	-0.32388
DDX47	10	0.0024314	2.94e-06	1.9e-05	135	8	-0.32385	0.54804	0.9993	1	902	2	-0.32385
ETV3	10	0.045735	8.81e-06	4.2e-05	331	6	-0.3233	0.85056	0.99994	1	1114	2	-0.3233
BUB1	10	0.049052	8.81e-06	4.2e-05	336	6	-0.32326	0.67879	0.99973	1	989	1	-0.32326
TAF10	10	0.01527	2.94e-06	1.9e-05	235	6	-0.32075	0.92726	0.99999	1	1169	2	-0.32075
RADX	10	0.033613	8.81e-06	4.2e-05	295	6	-0.32023	0.072026	0.94506	1	317	4	-0.32023
KRI1	10	0.020347	2.94e-06	1.9e-05	249	6	-0.32006	0.9736	0.99999	1	1209	1	-0.32006
PNKP	10	0.037562	8.81e-06	4.2e-05	307	5	-0.3164	0.26434	0.99292	1	637	3	-0.3164
NONO	10	0.0234	2.94e-06	1.9e-05	261	5	-0.31568	0.64059	0.99965	1	954	2	-0.31568
SMC1A	10	0.0070637	2.94e-06	1.9e-05	194	5	-0.30827	0.99516	1	1	1247	0	-0.30827
HIST2H2AC	5	0.023482	7.93e-05	0.00034	263	4	-0.3081	0.9767	0.99999	1	1212	0	-0.3081
GTF2H1	10	0.059085	8.81e-06	4.2e-05	355	5	-0.30777	0.829	0.99993	1	1098	2	-0.30777
DDB1	10	0.0024332	2.94e-06	1.9e-05	136	5	-0.30769	0.028404	0.86305	1	198	2	-0.30769
CCNC	10	0.028468	8.81e-06	4.2e-05	275	5	-0.30336	0.32869	0.99601	1	726	3	-0.30336
EXOSC9	10	0.014389	2.94e-06	1.9e-05	228	7	-0.29999	0.95475	0.99999	1	1188	1	-0.29999
EHMT2	10	0.032734	8.81e-06	4.2e-05	289	5	-0.29511	0.80466	0.99992	1	1085	1	-0.29511
HIST1H2AC	10	0.032742	8.81e-06	4.2e-05	290	6	-0.29456	0.039385	0.89485	1	241	1	-0.29456
TAF1	10	0.0032686	2.94e-06	1.9e-05	151	5	-0.29394	0.6615	0.99969	1	975	3	-0.29394
CDK2	10	0.044973	8.81e-06	4.2e-05	327	5	-0.29207	0.48286	0.99877	1	843	3	-0.29207
HMGA1	10	0.034188	8.81e-06	4.2e-05	297	6	-0.29152	0.77622	0.9999	1	1068	3	-0.29152
HINFP	10	0.03308	8.81e-06	4.2e-05	294	6	-0.29063	0.59264	0.99948	1	925	1	-0.29063
BCLAF1	10	0.035679	8.81e-06	4.2e-05	302	6	-0.29062	0.0047598	0.62913	1	62	2	-0.29062
SMC5	10	0.023451	2.94e-06	1.9e-05	262	6	-0.29049	0.031141	0.87302	1	209	2	-0.29049
ERCC6L	10	0.084481	0.00026736	0.001117	394	5	-0.28965	0.33758	0.99612	1	733	4	-0.28965
POLQ	10	0.051628	8.81e-06	4.2e-05	340	6	-0.28959	0.64883	0.99966	1	968	2	-0.28959
CCAR1	10	0.04086	8.81e-06	4.2e-05	315	6	-0.28719	0.9112	0.99997	1	1155	1	-0.28719
HIST1H2BL	6	0.10778	0.0002556	0.001079	408	3	-0.28645	0.33828	0.97797	1	735	2	-0.28645
WRAP53	10	0.038459	8.81e-06	4.2e-05	308	6	-0.28634	0.92337	0.99998	1	1165	2	-0.28634
TRMT6	10	0.023695	8.81e-06	4.2e-05	264	6	-0.28596	0.94496	0.99999	1	1184	1	-0.28596
CHTF18	10	0.033001	8.81e-06	4.2e-05	293	6	-0.28535	0.81777	0.99993	1	1090	1	-0.28535
DNMT1	10	0.062212	1.47e-05	6.3e-05	358	6	-0.28475	0.70803	0.9998	1	1015	1	-0.28475
PIAS3	10	0.045461	8.81e-06	4.2e-05	330	6	-0.28114	0.30209	0.99528	1	699	2	-0.28114
SFPQ	10	0.00053859	2.94e-06	1.9e-05	90	6	-0.28084	0.77566	0.9999	1	1066	2	-0.28084
KMT5A	10	0.080695	1.47e-05	6.3e-05	391	5	-0.27971	0.58888	0.99948	1	921	2	-0.27971
WEE1	10	0.0050614	2.94e-06	1.9e-05	177	5	-0.27942	0.99627	1	1	1251	0	-0.27942
UBE2L3	10	0.09862	0.00027323	0.001117	400	5	-0.27635	0.3726	0.99719	1	770	2	-0.27635
KIN	10	0.052227	8.81e-06	4.2e-05	343	6	-0.27614	0.20042	0.9884	1	541	3	-0.27614
HIST1H2AH	7	0.098018	0.00014396	0.000616	399	4	-0.27398	0.72844	0.9989	1	1026	1	-0.27398
FANCE	10	0.012901	2.94e-06	1.9e-05	222	7	-0.27116	0.75986	0.99989	1	1047	1	-0.27116
ATRIP	10	0.14597	0.00030849	0.001171	439	5	-0.27075	0.90446	0.99997	1	1154	2	-0.27075
UHRF1	10	0.05461	8.81e-06	4.2e-05	347	6	-0.26968	0.054203	0.92545	1	273	4	-0.26968
DHX30	10	0.076224	1.47e-05	6.3e-05	384	5	-0.26373	0.7627	0.9999	1	1051	2	-0.26373
ZMAT2	10	0.0038749	2.94e-06	1.9e-05	159	6	-0.26242	0.092968	0.96042	1	371	4	-0.26242
EXOSC2	10	0.026464	8.81e-06	4.2e-05	271	5	-0.26165	0.78712	0.99991	1	1076	1	-0.26165
DMAP1	10	0.070099	1.47e-05	6.3e-05	371	5	-0.25922	0.97014	0.99999	1	1205	1	-0.25922
U2SURP	10	0.071032	1.47e-05	6.3e-05	373	6	-0.25905	0.039108	0.89431	1	240	3	-0.25905
GINS1	10	0.040736	8.81e-06	4.2e-05	314	6	-0.259	0.52236	0.99913	1	876	1	-0.259
CCT8	10	0.036843	8.81e-06	4.2e-05	304	5	-0.25865	0.2659	0.99318	1	640	3	-0.25865
NPAT	10	0.021433	2.94e-06	1.9e-05	255	5	-0.25509	0.10712	0.96794	1	403	3	-0.25509
BARD1	10	0.092366	0.00027323	0.001117	396	4	-0.25301	0.34386	0.99633	1	743	4	-0.25301
MMS22L	10	0.049164	8.81e-06	4.2e-05	337	6	-0.24808	0.59879	0.99949	1	926	2	-0.24808
MUS81	10	0.068679	1.47e-05	6.3e-05	367	6	-0.24697	0.30374	0.99537	1	701	2	-0.24697
NUP43	10	0.045262	8.81e-06	4.2e-05	328	6	-0.24583	0.95366	0.99999	1	1187	1	-0.24583
POP4	10	0.071488	1.47e-05	6.3e-05	374	5	-0.24468	0.08182	0.95326	1	347	3	-0.24468
HIST1H1E	10	0.019616	2.94e-06	1.9e-05	247	4	-0.2439	0.79182	0.99991	1	1080	2	-0.2439
TTC5	10	0.16878	0.00034374	0.001243	463	5	-0.24347	0.9146	0.99997	1	1157	2	-0.24347
SBDS	8	0.028966	2.94e-06	1.9e-05	277	4	-0.24334	0.0033559	0.47154	1	48	3	-0.24334
POLR3F	10	0.051927	8.81e-06	4.2e-05	341	6	-0.24318	0.58371	0.99945	1	919	1	-0.24318
CREB1	10	0.056177	8.81e-06	4.2e-05	348	6	-0.2409	0.084095	0.95546	1	352	3	-0.2409
HIST2H2BE	10	0.05901	8.81e-06	4.2e-05	354	5	-0.23916	0.44476	0.99836	1	812	3	-0.23916
REV1	10	0.072217	1.47e-05	6.3e-05	375	5	-0.2388	0.99102	1	1	1236	0	-0.2388
SMC3	10	0.0065308	2.94e-06	1.9e-05	189	5	-0.23782	0.8782	0.99996	1	1139	1	-0.23782
CDK12	10	0.078815	1.47e-05	6.3e-05	388	6	-0.23706	0.64149	0.99965	1	956	2	-0.23706
TADA2A	10	0.21919	0.00042601	0.001373	511	5	-0.23706	0.99888	1	1	1264	0	-0.23706
HIST1H2BD	8	0.24879	0.00081382	0.002389	541	4	-0.2369	0.44775	0.9955	1	816	1	-0.2369
MED17	10	0.058193	8.81e-06	4.2e-05	353	5	-0.23678	0.86781	0.99995	1	1129	2	-0.23678
ZNHIT1	10	0.058163	8.81e-06	4.2e-05	352	6	-0.23525	0.45168	0.99839	1	819	2	-0.23525
RANBP1	10	0.012703	2.94e-06	1.9e-05	220	5	-0.23473	0.88069	0.99996	1	1141	2	-0.23473
PPIG	10	0.14692	0.00030849	0.001171	440	4	-0.23353	0.93408	0.99999	1	1174	2	-0.23353
CARM1	10	0.19542	0.00036725	0.001255	487	5	-0.23244	0.31118	0.9956	1	710	4	-0.23244
NCAPH2	10	0.13784	0.00029674	0.001152	431	5	-0.23149	0.033536	0.88119	1	221	4	-0.23149
EXOSC10	10	0.13622	0.00029674	0.001152	430	5	-0.23143	0.83356	0.99993	1	1105	2	-0.23143
ZFP1	10	0.34	0.00097247	0.00274	596	4	-0.22873	0.55803	0.99935	1	907	3	-0.22873
SUGP2	10	0.13934	0.00029674	0.001152	432	5	-0.22826	0.69847	0.9998	1	1006	2	-0.22826
PHC1	10	0.070077	1.47e-05	6.3e-05	370	5	-0.2282	0.35903	0.99684	1	752	2	-0.2282
CDK5RAP3	10	0.1667	0.00034374	0.001243	460	5	-0.22781	0.0095069	0.72209	1	101	3	-0.22781
RBM34	10	0.1649	0.00034374	0.001243	456	5	-0.22692	0.4587	0.99853	1	827	4	-0.22692
ZNF646	10	0.044219	8.81e-06	4.2e-05	323	6	-0.22652	0.067015	0.94067	1	304	1	-0.22652
CINP	10	0.0050581	2.94e-06	1.9e-05	176	5	-0.22516	0.14368	0.97786	1	484	2	-0.22516
HNRNPL	10	0.031948	8.81e-06	4.2e-05	286	5	-0.22262	0.69359	0.99977	1	1002	2	-0.22262
BAZ1B	10	0.059999	1.47e-05	6.3e-05	356	6	-0.22085	0.83163	0.99993	1	1103	2	-0.22085
MCM4	10	0.097539	0.00027323	0.001117	398	4	-0.22006	0.60286	0.99949	1	930	2	-0.22006
WDR4	10	0.65398	0.034841	0.0723	816	3	-0.21854	0.64515	0.99966	1	962	2	-0.21854
MAPKAPK5	10	0.075125	1.47e-05	6.3e-05	379	6	-0.21678	0.29543	0.99498	1	687	3	-0.21678
TRIM28	10	0.28638	0.00064342	0.001933	561	4	-0.21633	0.82186	0.99993	1	1092	2	-0.21633
PCNA	10	0.0052831	2.94e-06	1.9e-05	179	5	-0.21549	0.52378	0.99913	1	877	4	-0.21549
NCL	10	0.03257	8.81e-06	4.2e-05	287	6	-0.2151	0.39395	0.99749	1	785	3	-0.2151
NOLC1	10	0.15729	0.00033199	0.001238	450	5	-0.21501	0.21154	0.98979	1	562	1	-0.21501
LUC7L3	10	0.00088955	2.94e-06	1.9e-05	108	5	-0.21456	0.88855	0.99996	1	1144	2	-0.21456
REXO2	10	0.043914	8.81e-06	4.2e-05	321	5	-0.21177	0.87161	0.99995	1	1132	2	-0.21177
ESRRA	10	0.07723	1.47e-05	6.3e-05	385	6	-0.21124	0.5156	0.99909	1	870	3	-0.21124
ZZZ3	10	0.14961	0.00030849	0.001171	443	4	-0.21102	0.52225	0.99913	1	875	3	-0.21102
YBX1	10	0.1852	0.00036137	0.001255	475	5	-0.20984	0.87747	0.99996	1	1137	2	-0.20984
FZR1	10	0.063237	1.47e-05	6.3e-05	359	6	-0.20868	0.20927	0.98937	1	556	3	-0.20868
DBF4	10	0.20637	0.00037312	0.00126	497	5	-0.20705	0.79455	0.99992	1	1082	2	-0.20705
HIST1H2BK	7	0.14487	0.00030261	0.001164	437	4	-0.20688	0.05659	0.84402	1	279	3	-0.20688
XRCC6	10	0.034491	8.81e-06	4.2e-05	299	4	-0.2048	0.96388	0.99999	1	1198	1	-0.2048
CHD1L	10	0.052563	8.81e-06	4.2e-05	345	5	-0.20386	0.73159	0.99984	1	1029	3	-0.20386
UBE2V2	9	0.18589	0.00021447	0.000913	476	4	-0.20358	0.38691	0.99602	1	779	4	-0.20358
ZNF335	10	0.076212	1.47e-05	6.3e-05	383	6	-0.20331	0.98859	1	1	1230	1	-0.20331
RANBP9	10	0.20579	0.00037312	0.00126	496	5	-0.20092	0.99815	1	1	1259	0	-0.20092
ATRX	10	0.15421	0.00033199	0.001238	447	5	-0.19783	0.34542	0.99642	1	744	2	-0.19783
UBE2A	10	0.34163	0.00097247	0.00274	598	4	-0.19519	0.98206	0.99999	1	1222	1	-0.19519
IKBKG	10	0.18858	0.00036137	0.001255	479	5	-0.19511	0.94502	0.99999	1	1185	1	-0.19511
DDIT3	10	0.076056	1.47e-05	6.3e-05	382	6	-0.1948	0.99648	1	1	1252	0	-0.1948
POT1	10	0.021557	2.94e-06	1.9e-05	256	5	-0.19466	0.68535	0.99975	1	992	3	-0.19466
INTS3	10	0.039795	8.81e-06	4.2e-05	312	5	-0.19465	0.78464	0.9999	1	1071	2	-0.19465
MEAF6	10	0.12793	0.00028498	0.001125	424	5	-0.19455	0.7682	0.9999	1	1059	3	-0.19455
HNRNPM	10	0.11581	0.00027911	0.001117	414	5	-0.19329	0.72994	0.99984	1	1028	3	-0.19329
NUP107	10	0.21777	0.00042013	0.001373	509	5	-0.19016	0.21031	0.98961	1	559	3	-0.19016
CHD8	10	0.18156	0.00036137	0.001255	472	5	-0.18693	0.084801	0.95585	1	353	1	-0.18693
HELB	10	0.11981	0.00027911	0.001117	418	5	-0.18691	0.38902	0.99746	1	782	2	-0.18691
TAF6L	10	0.13034	0.00029086	0.001137	428	5	-0.18619	0.8431	0.99993	1	1110	2	-0.18619
GADD45G	10	0.22126	0.00042601	0.001373	516	5	-0.18555	0.63325	0.99963	1	947	1	-0.18555
HELZ	10	0.10185	0.00027323	0.001117	404	5	-0.18551	0.86454	0.99995	1	1126	2	-0.18551
HEATR1	10	0.070457	1.47e-05	6.3e-05	372	4	-0.18508	0.21825	0.99001	1	570	3	-0.18508
LCOR	10	0.19662	0.00036725	0.001255	488	5	-0.18486	0.092529	0.96002	1	369	1	-0.18486
RBM14	10	0.034817	8.81e-06	4.2e-05	301	5	-0.18334	0.99902	1	1	1266	0	-0.18334
YY1	10	0.021246	2.94e-06	1.9e-05	253	5	-0.18093	0.64635	0.99966	1	964	3	-0.18093
NDC1	10	0.13009	0.00029086	0.001137	427	5	-0.18081	0.85493	0.99994	1	1117	1	-0.18081
THRAP3	10	0.22318	0.00042601	0.001373	523	3	-0.17609	0.5906	0.99948	1	922	3	-0.17609
ZC3H8	10	0.057325	8.81e-06	4.2e-05	349	6	-0.17601	0.29723	0.99506	1	690	3	-0.17601
TFDP2	10	0.33935	0.00097247	0.00274	595	4	-0.17543	0.3876	0.99744	1	780	2	-0.17543
CIRBP	10	0.37435	0.001325	0.00359	626	4	-0.17541	0.90161	0.99996	1	1151	2	-0.17541
KCTD13	10	0.16284	0.00033787	0.001243	454	5	-0.17501	0.52029	0.99912	1	873	4	-0.17501
ZCCHC7	10	0.1833	0.00036137	0.001255	473	5	-0.17429	0.52939	0.99915	1	881	2	-0.17429
PHF12	10	0.31946	0.00081382	0.002389	580	4	-0.17391	0.48455	0.99878	1	845	1	-0.17391
TONSL	10	0.0061497	2.94e-06	1.9e-05	186	5	-0.17377	0.77135	0.9999	1	1060	3	-0.17377
E1	10	0.054203	8.81e-06	4.2e-05	346	4	-0.17323	0.66398	0.99969	1	977	3	-0.17323
ALKBH2	10	0.43229	0.026145	0.064565	668	4	-0.17251	0.32549	0.99595	1	723	3	-0.17251
CDC25B	10	0.14817	0.00030849	0.001171	441	5	-0.17145	0.50236	0.99895	1	862	2	-0.17145
ACTR8	10	0.079969	1.47e-05	6.3e-05	390	5	-0.17095	0.9185	0.99997	1	1160	2	-0.17095
AURKB	10	0.17481	0.00034962	0.001253	466	4	-0.17027	0.70911	0.99981	1	1018	3	-0.17027
TTF2	10	0.10301	0.00027911	0.001117	405	5	-0.17012	0.056041	0.92765	1	278	4	-0.17012
TTF1	10	0.10843	0.00027911	0.001117	410	5	-0.1696	0.25893	0.99285	1	629	3	-0.1696
NUP188	10	0.065478	1.47e-05	6.3e-05	364	4	-0.16957	0.96468	0.99999	1	1199	1	-0.16957
MAP1S	10	0.22421	0.00043188	0.001378	525	4	-0.16833	0.028591	0.86425	1	200	4	-0.16833
RNF8	10	0.069608	1.47e-05	6.3e-05	369	4	-0.16604	0.91597	0.99997	1	1158	2	-0.16604
CSTF2	10	0.16165	0.00033787	0.001243	453	4	-0.16494	0.48958	0.99881	1	849	2	-0.16494
INO80	10	0.16535	0.00034374	0.001243	457	4	-0.16438	0.16866	0.9833	1	515	4	-0.16438
TOP1	10	0.073516	1.47e-05	6.3e-05	377	5	-0.16322	0.32495	0.99595	1	720	3	-0.16322
HES1	10	0.19467	0.00036725	0.001255	486	5	-0.16235	0.12725	0.97447	1	453	3	-0.16235
BCL2L12	10	0.79425	0.086521	0.151399	943	2	-0.16177	0.26577	0.99302	1	639	3	-0.16177
ISY1	10	0.057576	8.81e-06	4.2e-05	351	5	-0.16098	0.30934	0.99553	1	707	3	-0.16098
NUP160	10	0.066736	1.47e-05	6.3e-05	365	6	-0.15777	0.66111	0.99969	1	974	3	-0.15777
HUS1	10	0.039211	8.81e-06	4.2e-05	310	5	-0.15741	0.75964	0.99989	1	1046	2	-0.15741
ASCC3	10	0.11367	0.00027911	0.001117	411	5	-0.15707	0.26936	0.99347	1	650	2	-0.15707
E2F1	10	0.064713	1.47e-05	6.3e-05	361	5	-0.15692	0.61092	0.9995	1	932	3	-0.15692
WAC	10	0.075896	1.47e-05	6.3e-05	381	5	-0.15517	0.8631	0.99995	1	1125	2	-0.15517
SLFN11	10	0.40063	0.025716	0.064565	646	4	-0.15503	0.74193	0.99985	1	1037	3	-0.15503
SP1	10	0.098633	0.00027323	0.001117	401	5	-0.15403	0.68592	0.99976	1	994	2	-0.15403
MNAT1	10	0.050558	8.81e-06	4.2e-05	338	3	-0.15239	0.69102	0.99976	1	1001	2	-0.15239
APTX	10	0.21052	0.00039075	0.001309	502	4	-0.15133	0.72741	0.99984	1	1025	2	-0.15133
ORC2	10	0.15718	0.00033199	0.001238	449	4	-0.14942	0.81343	0.99993	1	1089	2	-0.14942
TFDP1	10	0.18084	0.00036137	0.001255	471	5	-0.14931	0.48368	0.99877	1	844	3	-0.14931
XRCC1	10	0.82522	0.095793	0.16539	973	2	-0.14906	0.55147	0.99933	1	905	3	-0.14906
TOPORS	10	0.25287	0.0005494	0.001718	544	4	-0.14617	0.41516	0.99795	1	799	2	-0.14617
RPA3	10	0.060346	1.47e-05	6.3e-05	357	5	-0.1458	0.27585	0.99404	1	657	4	-0.1458
PALB2	10	0.39109	0.0016423	0.004358	638	4	-0.14539	0.19724	0.98826	1	536	4	-0.14539
SMC2	10	0.073453	1.47e-05	6.3e-05	376	4	-0.14421	0.85768	0.99994	1	1120	2	-0.14421
STN1	10	0.079157	1.47e-05	6.3e-05	389	5	-0.142	0.2027	0.98846	1	545	3	-0.142
RANBP2	10	0.18755	0.00036137	0.001255	477	5	-0.14099	0.69021	0.99976	1	999	2	-0.14099
EXO1	10	0.21793	0.00042601	0.001373	510	5	-0.14087	0.10424	0.96535	1	397	2	-0.14087
AAAS	10	0.39773	0.025716	0.064565	641	4	-0.13908	0.33124	0.99606	1	728	3	-0.13908
TCF19	10	0.44313	0.026357	0.064565	679	4	-0.13816	0.76187	0.99989	1	1049	3	-0.13816
PARP1	10	0.17864	0.00034962	0.001253	469	5	-0.13783	0.54028	0.99926	1	893	3	-0.13783
GTF2H2	5	0.028504	7.93e-05	0.00034	276	2	-0.13692	0.64353	0.99408	1	960	1	-0.13692
RBM6	10	0.44167	0.026357	0.064565	678	4	-0.1369	0.023802	0.8446	1	167	2	-0.1369
HIST3H3	10	0.2706	0.00063754	0.001933	550	4	-0.13584	0.97369	0.99999	1	1210	1	-0.13584
DDX18	10	0.12962	0.00029086	0.001137	426	4	-0.13509	0.4929	0.99882	1	852	2	-0.13509
SMARCA4	10	0.16823	0.00034374	0.001243	461	5	-0.13496	0.065211	0.93962	1	299	4	-0.13496
INTS7	10	0.20149	0.00036725	0.001255	492	4	-0.13349	0.4999	0.99895	1	857	3	-0.13349
KDM1A	10	0.53454	0.028772	0.065527	727	3	-0.13313	0.51762	0.99912	1	871	3	-0.13313
DOM3Z	10	0.21009	0.00039075	0.001309	501	5	-0.13291	0.70499	0.9998	1	1010	1	-0.13291
TP53BP2	10	0.14225	0.00030261	0.001164	434	5	-0.13258	0.54705	0.99926	1	901	2	-0.13258
XRN2	10	0.18969	0.00036725	0.001255	480	4	-0.13245	0.099504	0.96327	1	384	3	-0.13245
HIST1H2BB	4	0.17196	0.0009901	0.002785	465	2	-0.13148	0.38481	0.95016	1	776	2	-0.13148
GTF2H3	10	0.013767	2.94e-06	1.9e-05	225	4	-0.13044	0.50409	0.99895	1	863	2	-0.13044
PRDM10	10	0.068271	1.47e-05	6.3e-05	366	5	-0.13035	0.14293	0.97752	1	483	4	-0.13035
PCGF2	10	0.21399	0.00042013	0.001373	505	5	-0.12947	0.88414	0.99996	1	1143	2	-0.12947
CHD1	10	0.11866	0.00027911	0.001117	417	4	-0.12934	0.094687	0.96105	1	375	2	-0.12934
FANCG	10	0.39814	0.025716	0.064565	642	4	-0.12857	0.54395	0.99926	1	899	4	-0.12857
GNL1	10	0.25586	0.00063167	0.001933	545	4	-0.12783	0.12496	0.9743	1	443	4	-0.12783
SPAG5	10	0.38756	0.0016423	0.004358	635	3	-0.1278	0.07274	0.94619	1	319	3	-0.1278
NTHL1	10	0.29241	0.00064342	0.001933	565	4	-0.12738	0.017806	0.80839	1	141	4	-0.12738
CDC14A	10	0.29319	0.00064929	0.00194	567	4	-0.1272	0.47222	0.99869	1	836	2	-0.1272
GMNN	10	0.38405	0.0016365	0.004358	634	4	-0.12669	0.66507	0.99969	1	978	1	-0.12669
ZNF280C	10	0.36777	0.0013192	0.00359	619	4	-0.12446	0.012698	0.77185	1	115	4	-0.12446
ARID4A	10	0.36202	0.0013192	0.00359	615	4	-0.12403	0.77559	0.9999	1	1065	2	-0.12403
KDM8	10	0.21536	0.00042013	0.001373	507	4	-0.12338	0.074879	0.94918	1	327	3	-0.12338
JMY	10	0.29769	0.00064929	0.00194	569	4	-0.12308	0.087472	0.9576	1	360	4	-0.12308
ZBTB2	10	0.26433	0.00063167	0.001933	549	4	-0.12123	0.5455	0.99926	1	900	3	-0.12123
SPDL1	10	0.065382	1.47e-05	6.3e-05	363	4	-0.12095	0.6952	0.99979	1	1004	3	-0.12095
TOPBP1	10	0.025864	8.81e-06	4.2e-05	267	5	-0.12031	0.12014	0.9728	1	434	2	-0.12031
BCL7A	10	0.21959	0.00042601	0.001373	512	4	-0.12028	0.064141	0.93759	1	297	2	-0.12028
GINS4	10	0.22208	0.00042601	0.001373	518	4	-0.11991	0.33401	0.99607	1	731	2	-0.11991
POLR3D	10	0.43479	0.026151	0.064565	671	4	-0.11775	0.017688	0.80839	1	138	4	-0.11775
HDAC1	10	0.32749	0.0009666	0.00274	582	4	-0.11415	0.25269	0.99231	1	622	4	-0.11415
ZBTB3	10	0.015549	2.94e-06	1.9e-05	237	4	-0.11369	0.16405	0.98312	1	506	1	-0.11369
RPA2	10	0.27462	0.00063754	0.001933	553	4	-0.11096	0.56737	0.99938	1	910	3	-0.11096
HNRNPF	10	0.2235	0.00042601	0.001373	524	4	-0.10826	0.99657	1	1	1254	0	-0.10826
INO80E	10	0.33859	0.00097247	0.00274	593	4	-0.10644	0.5671	0.99938	1	909	2	-0.10644
RBBP6	10	0.21378	0.00042013	0.001373	504	4	-0.10622	0.78889	0.99991	1	1077	2	-0.10622
ZNF451	10	0.22078	0.00042601	0.001373	515	5	-0.10589	0.062134	0.93425	1	291	3	-0.10589
RNASEH2A	10	0.31052	0.00080794	0.002384	576	4	-0.10518	0.7084	0.9998	1	1016	3	-0.10518
NCOA6	10	0.16118	0.00033787	0.001243	452	4	-0.1043	0.73762	0.99984	1	1034	3	-0.1043
RAD51C	10	0.16948	0.00034374	0.001243	464	5	-0.10364	0.33507	0.9961	1	732	2	-0.10364
MCM10	10	0.22057	0.00042601	0.001373	514	3	-0.10293	0.2183	0.99001	1	571	3	-0.10293
POLM	10	0.87028	0.1125	0.185843	1018	2	-0.10253	0.75645	0.99989	1	1045	1	-0.10253
TWIST1	10	0.14545	0.00030849	0.001171	438	5	-0.10238	0.63448	0.99964	1	948	2	-0.10238
IGF1	10	0.28588	0.00064342	0.001933	560	4	-0.10062	0.30759	0.9955	1	705	3	-0.10062
RAD51B	10	0.083389	1.47e-05	6.3e-05	393	4	-0.09899	0.53918	0.99926	1	891	3	-0.09899
ZBTB20	10	0.48396	0.027026	0.064871	698	3	-0.098948	0.21247	0.98979	1	565	4	-0.098948
CDK5	10	0.12606	0.00028498	0.001125	422	4	-0.098361	0.21952	0.9901	1	573	3	-0.098361
C1orf131	10	0.15371	0.00033199	0.001238	446	4	-0.098277	0.53669	0.99923	1	888	2	-0.098277
TAF11	10	0.42812	0.026145	0.064565	666	4	-0.096846	0.81958	0.99993	1	1091	2	-0.096846
KIF22	10	0.67428	0.03926	0.078196	849	2	-0.096156	0.44773	0.99836	1	815	3	-0.096156
TRIM24	10	0.66073	0.037539	0.076496	828	3	-0.095142	0.05692	0.92837	1	281	2	-0.095142
HP1BP3	10	0.027532	8.81e-06	4.2e-05	273	4	-0.094769	0.87364	0.99995	1	1134	1	-0.094769
GPS1	10	0.063954	1.47e-05	6.3e-05	360	4	-0.093686	0.28327	0.99413	1	670	3	-0.093686
TRIM32	10	0.18814	0.00036137	0.001255	478	4	-0.092404	0.76589	0.9999	1	1058	3	-0.092404
RUNX1	10	0.4277	0.025928	0.064565	665	4	-0.091881	0.75257	0.99988	1	1043	2	-0.091881
FKBP5	10	0.57012	0.0294	0.066675	744	2	-0.091261	0.38907	0.99746	1	783	2	-0.091261
TRPS1	10	0.12827	0.00028498	0.001125	425	3	-0.090735	0.86048	0.99995	1	1123	1	-0.090735
SKIV2L	10	0.5509	0.028778	0.065527	733	2	-0.089825	0.63518	0.99964	1	949	2	-0.089825
LMNA	10	0.39835	0.025716	0.064565	643	4	-0.089206	0.89392	0.99996	1	1147	2	-0.089206
TREX2	10	0.023054	2.94e-06	1.9e-05	260	4	-0.087381	0.14898	0.97881	1	494	2	-0.087381
SAP30BP	10	0.0048001	2.94e-06	1.9e-05	172	4	-0.087141	0.47522	0.9987	1	840	3	-0.087141
MAPK3	10	0.61257	0.03171	0.069391	769	3	-0.087096	0.11536	0.97069	1	420	2	-0.087096
PAGR1	10	0.24081	0.00049064	0.001545	535	4	-0.081384	0.64506	0.99966	1	961	3	-0.081384
MAP2K7	10	0.4446	0.026357	0.064565	681	4	-0.08037	0.57373	0.99944	1	912	3	-0.08037
THAP4	10	0.35037	0.0011076	0.003105	605	4	-0.079577	0.44135	0.99836	1	810	2	-0.079577
CDK2AP1	10	0.12225	0.00028498	0.001125	421	5	-0.07827	0.51134	0.99907	1	868	4	-0.07827
UBR5	10	0.56422	0.028778	0.065527	741	3	-0.076776	0.050378	0.9192	1	265	4	-0.076776
HIST1H2AK	9	0.22303	0.00031436	0.00119	522	4	-0.076767	0.76411	0.99979	1	1055	2	-0.076767
PHF1	10	0.66236	0.039254	0.078196	831	3	-0.076688	0.67297	0.99972	1	983	3	-0.076688
DDX1	10	0.39731	0.001848	0.004896	640	4	-0.075924	0.24805	0.99192	1	617	3	-0.075924
HDAC7	10	0.31303	0.00080794	0.002384	577	4	-0.075862	0.98907	1	1	1232	1	-0.075862
TERF1	10	0.35167	0.0011135	0.003106	606	3	-0.075785	0.53402	0.99922	1	886	2	-0.075785
ITCH	10	0.1685	0.00034374	0.001243	462	5	-0.074981	0.23561	0.99141	1	604	4	-0.074981
INO80B	10	0.34041	0.00097247	0.00274	597	4	-0.074563	0.03979	0.89679	1	242	3	-0.074563
YEATS4	10	0.36157	0.0013192	0.00359	614	3	-0.073953	0.78997	0.99991	1	1079	2	-0.073953
ALKBH5	10	0.40271	0.025716	0.064565	647	4	-0.072299	0.1111	0.96961	1	412	3	-0.072299
CDK13	10	0.0095069	2.94e-06	1.9e-05	205	3	-0.071201	0.85016	0.99994	1	1113	1	-0.071201
SIRT1	10	0.18044	0.00036137	0.001255	470	4	-0.070166	0.38861	0.99746	1	781	4	-0.070166
TAF9B	10	0.41082	0.025722	0.064565	654	4	-0.06962	0.70522	0.9998	1	1011	3	-0.06962
RNF169	10	0.896	0.16254	0.255491	1065	2	-0.069055	0.61424	0.99952	1	936	2	-0.069055
TOP2B	10	0.43818	0.026151	0.064565	675	3	-0.068661	0.39929	0.99756	1	787	2	-0.068661
ACTR5	10	0.3778	0.0016365	0.004358	628	3	-0.067904	0.14532	0.97794	1	487	3	-0.067904
DICER1	10	0.30408	0.00072568	0.002157	572	3	-0.065654	0.98603	1	1	1226	1	-0.065654
HSF1	10	0.64971	0.034841	0.0723	807	3	-0.0639	0.44944	0.99836	1	817	2	-0.0639
SNIP1	10	0.30522	0.00073156	0.00217	574	4	-0.063893	0.51045	0.99906	1	866	2	-0.063893
TP53	10	0.62511	0.033707	0.071455	787	3	-0.06359	0.022437	0.83732	1	165	2	-0.06359
CENPF	10	0.37972	0.0016365	0.004358	631	4	-0.063491	0.52648	0.99913	1	879	3	-0.063491
ORC5	10	0.40887	0.025722	0.064565	652	3	-0.063332	0.25601	0.99266	1	627	3	-0.063332
ZMYND8	10	0.70504	0.044055	0.083325	878	3	-0.063087	0.59951	0.99949	1	928	3	-0.063087
DDX	10	0.034342	8.81e-06	4.2e-05	298	3	-0.062744	0.13835	0.97638	1	474	3	-0.062744
CHD3	10	0.81721	0.086526	0.151399	964	2	-0.061435	0.42253	0.99816	1	800	2	-0.061435
DHX36	10	0.40895	0.025722	0.064565	653	4	-0.061369	0.39249	0.99748	1	784	3	-0.061369
SMG6	10	0.19352	0.00036725	0.001255	483	4	-0.059551	0.30869	0.99552	1	706	1	-0.059551
YLPM1	10	0.41457	0.025722	0.064565	655	4	-0.059192	0.52628	0.99913	1	878	2	-0.059192
TFPT	10	0.47179	0.026733	0.064871	692	2	-0.058494	0.97418	0.99999	1	1211	1	-0.058494
BRD4	10	0.37612	0.0016365	0.004358	627	4	-0.058396	0.96727	0.99999	1	1202	1	-0.058396
HDAC8	10	0.36893	0.001325	0.00359	622	3	-0.058021	0.4122	0.99792	1	797	3	-0.058021
MACROD2	10	0.61003	0.03171	0.069391	766	3	-0.057531	0.73246	0.99984	1	1030	3	-0.057531
EHMT1	9	0.25058	0.00041426	0.001373	542	3	-0.057514	0.23404	0.98714	1	600	4	-0.057514
SMARCA5	10	0.27865	0.00063754	0.001933	556	4	-0.057197	0.54292	0.99926	1	897	3	-0.057197
H1F0	10	0.81553	0.086526	0.151399	961	2	-0.054825	0.066297	0.94067	1	302	4	-0.054825
CBX1	10	0.61939	0.03285	0.070795	775	2	-0.054529	0.87693	0.99996	1	1136	1	-0.054529
MOV10	10	0.29039	0.00064342	0.001933	564	3	-0.053707	0.64238	0.99966	1	957	2	-0.053707
SRRM2	10	0.13474	0.00029086	0.001137	429	5	-0.053226	0.30301	0.9953	1	700	5	-0.053226
TADA3	10	0.70481	0.044055	0.083325	877	2	-0.051853	0.34034	0.99621	1	740	1	-0.051853
POM121	10	0.55986	0.028778	0.065527	739	1	-0.05161	0.11816	0.97178	1	428	4	-0.05161
FAAP20	10	0.52477	0.028772	0.065527	719	3	-0.051224	0.55104	0.99933	1	904	4	-0.051224
POLL	10	0.75126	0.049267	0.091628	909	2	-0.051153	0.82419	0.99993	1	1093	2	-0.051153
ERCC5	10	0.69446	0.042539	0.082579	868	3	-0.051112	0.70954	0.99981	1	1019	2	-0.051112
ZNF771	10	0.37789	0.0016365	0.004358	629	3	-0.050476	0.11741	0.97167	1	426	2	-0.050476
ZNF687	10	0.45345	0.026727	0.064871	687	3	-0.050156	0.64794	0.99966	1	967	2	-0.050156
H2AFV	10	0.30385	0.00072568	0.002157	571	4	-0.049517	0.23134	0.99094	1	597	4	-0.049517
MBD3	10	0.22211	0.00042601	0.001373	519	4	-0.04911	0.36614	0.99706	1	763	2	-0.04911
TAF5L	10	0.23066	0.00043188	0.001378	530	4	-0.048241	0.45541	0.99842	1	825	3	-0.048241
ZNF385A	10	0.11689	0.00027911	0.001117	416	4	-0.047879	0.18398	0.98566	1	528	3	-0.047879
RNF168	10	0.0989	0.00027323	0.001117	402	4	-0.047532	0.21891	0.99007	1	572	4	-0.047532
COPS5	10	0.021634	2.94e-06	1.9e-05	257	3	-0.046075	0.61332	0.99952	1	935	3	-0.046075
HNRNPA1	10	0.43467	0.026151	0.064565	670	3	-0.045448	0.76295	0.9999	1	1052	3	-0.045448
SIX4	10	0.50751	0.027332	0.065141	707	3	-0.045371	0.2244	0.99036	1	586	3	-0.045371
CHD2	10	0.59468	0.031704	0.069391	754	3	-0.045299	0.1941	0.98733	1	535	2	-0.045299
NFAT5	10	0.42144	0.025922	0.064565	661	4	-0.042894	0.024081	0.8446	1	169	4	-0.042894
MRGBP	10	0.02619	8.81e-06	4.2e-05	270	5	-0.042679	0.10024	0.96362	1	386	5	-0.042679
NASP	10	0.65476	0.036158	0.074041	819	3	-0.042649	0.4594	0.99853	1	828	4	-0.042649
SPRTN	10	0.73439	0.044061	0.083325	894	2	-0.041729	0.83174	0.99993	1	1104	2	-0.041729
PPP2R5C	10	0.33888	0.00097247	0.00274	594	3	-0.041608	0.83511	0.99993	1	1106	2	-0.041608
LIG1	10	0.98298	0.43395	0.618632	1178	1	-0.041584	0.1085	0.96818	1	406	3	-0.041584
SCAF11	10	0.15446	0.00033199	0.001238	448	3	-0.039913	0.73554	0.99984	1	1032	2	-0.039913
TRIOBP	10	0.64528	0.034836	0.0723	804	2	-0.038213	0.12001	0.9728	1	432	3	-0.038213
WDHD1	10	0.0015657	2.94e-06	1.9e-05	122	4	-0.037629	0.32065	0.9958	1	718	3	-0.037629
ADNP	10	0.029765	8.81e-06	4.2e-05	279	4	-0.037268	0.80589	0.99992	1	1086	1	-0.037268
SIRT6	10	0.24342	0.00049064	0.001545	537	4	-0.037105	0.031451	0.87511	1	211	3	-0.037105
NACC1	10	0.62005	0.03285	0.070795	777	3	-0.036855	0.83096	0.99993	1	1101	2	-0.036855
SRC	10	0.77397	0.055942	0.101916	926	2	-0.036113	0.64728	0.99966	1	966	3	-0.036113
PRKDC	10	0.54627	0.028778	0.065527	731	3	-0.035887	0.22937	0.99092	1	591	3	-0.035887
RCC2	10	0.6026	0.031704	0.069391	763	3	-0.035638	0.64678	0.99966	1	965	3	-0.035638
MECOM	10	0.52079	0.028772	0.065527	716	2	-0.035418	0.14054	0.97704	1	478	3	-0.035418
RNASE1	10	0.44606	0.026362	0.064565	683	4	-0.034925	0.99835	1	1	1261	0	-0.034925
SUPT3H	10	0.36789	0.0013192	0.00359	620	3	-0.034816	0.34163	0.99624	1	741	4	-0.034816
PTTG1	10	0.34386	0.00097247	0.00274	600	4	-0.034349	0.62025	0.99954	1	940	3	-0.034349
ZBTB10	10	0.20437	0.00037312	0.00126	495	5	-0.034096	0.011776	0.76157	1	110	3	-0.034096
NCAPD2	10	0.11558	0.00027911	0.001117	413	4	-0.033967	0.11022	0.96938	1	409	4	-0.033967
CNOT7	10	0.38302	0.0016365	0.004358	633	4	-0.031541	0.35129	0.99652	1	749	3	-0.031541
LIG3	10	0.39931	0.025716	0.064565	644	3	-0.030764	0.31072	0.99556	1	709	3	-0.030764
BRD8	10	0.42228	0.025922	0.064565	662	4	-0.030662	0.6785	0.99973	1	988	3	-0.030662
RSBN1	10	0.61556	0.03171	0.069391	770	3	-0.030106	0.20969	0.98937	1	557	3	-0.030106
SMARCB1	10	0.2798	0.00063754	0.001933	557	4	-0.029121	0.84538	0.99993	1	1111	2	-0.029121
HIST2H2AB	10	0.22595	0.00043188	0.001378	526	3	-0.028356	0.90208	0.99996	1	1152	1	-0.028356
ESCO1	10	0.62167	0.032855	0.070795	779	2	-0.02765	0.089726	0.95944	1	364	4	-0.02765
PARK7	10	0.66816	0.039254	0.078196	838	3	-0.027366	0.083132	0.95426	1	349	4	-0.027366
UBAP2L	10	0.18433	0.00036137	0.001255	474	4	-0.026343	0.57882	0.99944	1	916	3	-0.026343
RIF1	10	0.61964	0.03285	0.070795	776	3	-0.025331	0.26706	0.99318	1	644	2	-0.025331
RSL1D1	10	0.29671	0.00064929	0.00194	568	4	-0.023758	0.69029	0.99976	1	1000	3	-0.023758
RBM10	10	0.21133	0.00039075	0.001309	503	5	-0.023418	0.73728	0.99984	1	1033	3	-0.023418
PPP2R5D	10	0.16539	0.00034374	0.001243	458	4	-0.023139	0.73369	0.99984	1	1031	2	-0.023139
ATM	10	0.00038185	2.94e-06	1.9e-05	84	3	-0.023133	0.34297	0.99628	1	742	3	-0.023133
TRIM33	10	0.013287	2.94e-06	1.9e-05	223	4	-0.022948	0.5207	0.99912	1	874	4	-0.022948
NUPL2	10	0.28136	0.00063754	0.001933	559	3	-0.02265	0.98475	1	1	1224	1	-0.02265
RECQL4	10	0.19904	0.00036725	0.001255	490	5	-0.02237	0.2122	0.98979	1	564	3	-0.02237
TFDP3	10	0.40687	0.025716	0.064565	651	4	-0.021692	0.26225	0.9929	1	634	4	-0.021692
RNASE6	10	0.89246	0.14082	0.225983	1052	2	-0.021222	0.70893	0.99981	1	1017	3	-0.021222
RPAIN	9	0.47923	0.025499	0.064565	694	2	-0.021208	0.7864	0.99985	1	1075	2	-0.021208
BRCA2	10	0.10356	0.00027911	0.001117	406	4	-0.020301	0.29828	0.99506	1	691	4	-0.020301
INO80C	10	0.27156	0.00063754	0.001933	551	4	-0.018969	0.34752	0.99647	1	747	4	-0.018969
CIZ1	10	0.19407	0.00036725	0.001255	485	5	-0.018585	0.14567	0.97819	1	489	5	-0.018585
POLH	10	0.22697	0.00043188	0.001378	528	3	-0.017722	0.92448	0.99998	1	1166	2	-0.017722
L3MBTL2	10	0.6295	0.033707	0.071455	790	2	-0.017407	0.66706	0.99969	1	979	1	-0.017407
BAZ2A	10	0.6952	0.042539	0.082579	870	3	-0.015716	0.0079913	0.70721	1	90	3	-0.015716
PCBP4	10	0.28968	0.00064342	0.001933	563	4	-0.014871	0.005811	0.66429	1	78	4	-0.014871
SYNCRIP	10	0.33503	0.0009666	0.00274	590	3	-0.014033	0.42948	0.99822	1	806	2	-0.014033
DHX34	10	0.020808	2.94e-06	1.9e-05	250	3	-0.014016	0.53297	0.99922	1	883	4	-0.014016
RANBP3	10	0.51907	0.028772	0.065527	714	2	-0.01345	0.53827	0.99926	1	889	4	-0.01345
TIPIN	10	0.4682	0.026733	0.064871	690	3	-0.011399	0.093229	0.96042	1	372	4	-0.011399
TAF15	10	0.37033	0.001325	0.00359	624	4	-0.011174	0.13294	0.97578	1	463	3	-0.011174
CSNK1E	10	0.69385	0.042539	0.082579	865	2	-0.010289	0.38464	0.99737	1	775	1	-0.010289
DHX35	10	0.20286	0.00036725	0.001255	493	4	-0.0098142	0.092111	0.96001	1	368	3	-0.0098142
POLR2A	10	0.042402	8.81e-06	4.2e-05	319	5	-0.0096433	0.14187	0.97732	1	481	5	-0.0096433
RFWD3	10	0.048189	8.81e-06	4.2e-05	334	4	-0.0095358	0.27929	0.9941	1	663	5	-0.0095358
ING4	10	0.38034	0.0016365	0.004358	632	4	-0.0091174	0.21278	0.98979	1	566	4	-0.0091174
MDC1	10	0.73332	0.044061	0.083325	893	2	-0.0090447	0.35726	0.99682	1	750	4	-0.0090447
XRCC3	10	0.44135	0.026357	0.064565	677	3	-0.0088937	0.67756	0.99973	1	987	3	-0.0088937
NSMCE1	10	0.025296	8.81e-06	4.2e-05	266	4	-0.0081315	0.61168	0.99952	1	933	3	-0.0081315
MAD2L1	9	0.14237	0.00017922	0.000765	435	3	-0.006704	0.19768	0.98313	1	537	3	-0.006704
PLK3	10	0.94377	0.25223	0.385676	1102	1	-0.0066748	0.8303	0.99993	1	1100	2	-0.0066748
S100A11	8	0.50482	0.025981	0.064565	706	3	-0.0048753	0.44432	0.99547	1	811	3	-0.0048753
CENPX	10	0.75538	0.049267	0.091628	911	1	-0.0038283	0.5835	0.99945	1	918	3	-0.0038283
NSMCE4A	10	0.22237	0.00042601	0.001373	520	5	-0.0036922	0.28249	0.9941	1	669	3	-0.0036922
ZBTB18	10	0.32971	0.0009666	0.00274	584	4	-0.0026105	0.22804	0.99092	1	589	3	-0.0026105
MSH5	10	0.33273	0.0009666	0.00274	587	4	-0.0016203	0.33348	0.99607	1	730	3	-0.0016203
ZBTB7A	10	0.62672	0.033707	0.071455	788	3	-0.0011995	0.98687	1	1	1227	1	-0.0011995
RNF20	10	0.19097	0.00036725	0.001255	482	4	-0.0011715	0.65263	0.99967	1	971	3	-0.0011715
L3MBTL1	10	0.95442	0.31287	0.468625	1117	1	-0.0010063	0.20786	0.98926	1	554	4	-0.0010063
KANK2	10	0.67972	0.041329	0.081735	854	3	0.00049871	0.45101	0.99836	1	818	3	0.00049871
TSNAX	10	0.78057	0.059638	0.108404	931	2	0.00059976	0.53874	0.99926	1	890	3	0.00059976
TNKS2	10	0.9892	0.55534	0.771432	1213	0	0.0013894	0.54137	0.99926	1	895	2	0.0013894
OARD1	10	0.77817	0.055948	0.101916	929	2	0.0023017	0.91601	0.99997	1	1159	2	0.0023017
ZBTB8A	10	0.67157	0.03926	0.078196	843	3	0.0025155	0.079143	0.95171	1	342	3	0.0025155
HIST3H2BB	10	0.51224	0.028266	0.065527	710	3	0.0027157	0.50176	0.99895	1	861	4	0.0027157
SLX4	10	0.55619	0.028778	0.065527	737	2	0.0029463	0.45365	0.9984	1	821	3	0.0029463
TCERG1	10	0.44543	0.026357	0.064565	682	4	0.0033074	0.2891	0.99459	1	678	4	0.0033074
RAD51	10	0.37889	0.0016365	0.004358	630	4	0.0036331	0.41267	0.99792	1	798	3	0.0036331
RAD51D	10	0.23407	0.00043776	0.001394	531	3	0.0038277	0.11256	0.96999	1	415	4	0.0038277
CDKN2AIP	10	0.50886	0.027726	0.065527	709	3	0.0050537	0.28814	0.9945	1	677	4	0.0050537
KHDRBS1	9	0.31018	0.001043	0.002929	575	3	0.0057393	0.16781	0.97778	1	512	3	0.0057393
FOXP1	10	0.27674	0.00063754	0.001933	555	4	0.005757	0.18094	0.98521	1	526	4	0.005757
CRY1	10	0.34539	0.00097247	0.00274	602	3	0.0059822	0.93591	0.99999	1	1177	2	0.0059822
CUL4B	10	0.27625	0.00063754	0.001933	554	3	0.0070711	0.13701	0.97622	1	472	4	0.0070711
ARID4B	10	0.76488	0.052369	0.09623	916	2	0.0075908	0.30142	0.99528	1	695	4	0.0075908
PRIM2	10	0.80763	0.086526	0.151399	954	2	0.0077065	0.42582	0.99818	1	803	4	0.0077065
NSD2	10	0.8894	0.14081	0.225983	1046	2	0.0079588	0.47393	0.9987	1	838	2	0.0079588
RPP38	10	0.07876	1.47e-05	6.3e-05	387	4	0.0081104	0.31511	0.9957	1	713	3	0.0081104
MDM2	10	0.65611	0.036158	0.074041	821	3	0.00828	0.51111	0.99907	1	867	3	0.00828
UBE2V1	10	0.46704	0.026733	0.064871	689	3	0.0096265	0.24255	0.99173	1	612	3	0.0096265
CETN3	10	0.68612	0.042533	0.082579	856	2	0.009711	0.72084	0.99983	1	1023	3	0.009711
KIF20B	10	0.33253	0.0009666	0.00274	586	4	0.010483	0.051107	0.92023	1	268	4	0.010483
HNRNPUL1	10	0.34264	0.00097247	0.00274	599	4	0.010884	0.39444	0.99749	1	786	2	0.010884
HIST1H1C	10	0.49143	0.027026	0.064871	701	3	0.011838	0.75516	0.99988	1	1044	2	0.011838
ARID3A	10	0.0057139	2.94e-06	1.9e-05	182	3	0.012945	0.34548	0.99642	1	745	4	0.012945
KAT7	10	0.79561	0.086521	0.151399	944	2	0.013025	0.50561	0.99895	1	864	3	0.013025
POLB	10	0.85584	0.10668	0.178695	1000	2	0.013198	0.019251	0.82028	1	148	4	0.013198
TFAP4	10	0.76049	0.052364	0.09623	913	1	0.013257	0.26756	0.99343	1	646	4	0.013257
TEP1	10	0.35959	0.0012075	0.003341	613	3	0.013321	0.062064	0.93399	1	290	4	0.013321
EYA1	10	0.43646	0.026151	0.064565	673	4	0.014584	0.33879	0.99613	1	736	4	0.014584
DDX28	10	0.1756	0.00034962	0.001253	468	4	0.01508	0.16179	0.98272	1	502	4	0.01508
BRAT1	10	0.15255	0.00033199	0.001238	444	4	0.015485	0.69844	0.9998	1	1005	3	0.015485
POM121C	5	0.11464	0.00022035	0.000935	412	2	0.015655	0.42768	0.97428	1	805	2	0.015655
DDX5	10	0.20387	0.00037312	0.00126	494	3	0.016846	0.47136	0.99869	1	835	2	0.016846
CDKN2D	10	0.99098	0.56745	0.774841	1227	0	0.016983	0.38118	0.99735	1	774	2	0.016983
YTHDC2	10	0.98461	0.44873	0.627489	1185	0	0.017172	0.093928	0.96087	1	374	3	0.017172
NUAK1	10	0.16644	0.00034374	0.001243	459	3	0.017569	0.0057139	0.66075	1	76	3	0.017569
BHLHE40	10	0.82869	0.095793	0.16539	975	1	0.017651	0.60052	0.99949	1	929	3	0.017651
FKBP4	10	0.42249	0.025922	0.064565	663	4	0.018769	0.47627	0.99871	1	841	4	0.018769
UBE2T	10	0.50073	0.027332	0.065141	704	3	0.019201	0.19813	0.98826	1	539	3	0.019201
FBH1	10	0.89392	0.15648	0.249695	1057	2	0.019334	0.3125	0.99563	1	711	4	0.019334
MLH3	10	0.14898	0.00030849	0.001171	442	5	0.01975	0.10331	0.96509	1	396	5	0.01975
NUPR1	10	0.71154	0.044055	0.083325	887	2	0.019918	0.36986	0.99714	1	766	3	0.019918
CDC14B	10	0.035695	8.81e-06	4.2e-05	303	1	0.02001	0.21788	0.99001	1	569	4	0.02001
FNBP4	10	0.68289	0.041329	0.081735	855	1	0.020053	0.23702	0.99151	1	606	4	0.020053
EXO5	10	0.34898	0.00097247	0.00274	604	2	0.021044	0.72247	0.99983	1	1024	3	0.021044
APEX1	10	0.76982	0.055942	0.101916	923	1	0.021128	0.57411	0.99944	1	913	3	0.021128
POLDIP3	10	0.63969	0.033713	0.071455	798	3	0.021223	0.35785	0.99684	1	751	3	0.021223
UBE2D2	10	0.87229	0.1125	0.185843	1022	2	0.021298	0.076274	0.95008	1	332	4	0.021298
CCND1	10	0.55141	0.028778	0.065527	734	3	0.021565	0.32602	0.99595	1	724	4	0.021565
HIPK1	10	0.62268	0.032855	0.070795	781	3	0.022311	0.58648	0.99946	1	920	3	0.022311
DDX42	10	0.369	0.001325	0.00359	623	4	0.02238	0.23579	0.99144	1	605	5	0.02238
MAPKAPK2	10	0.80526	0.086526	0.151399	951	2	0.023858	0.95759	0.99999	1	1191	1	0.023858
CHD9	10	0.43244	0.026145	0.064565	669	3	0.024917	0.85707	0.99994	1	1119	2	0.024917
CCNE1	10	0.14434	0.00030261	0.001164	436	1	0.025279	0.36592	0.99706	1	762	4	0.025279
NT5M	10	0.84255	0.10109	0.171889	986	2	0.026175	0.066084	0.94067	1	301	4	0.026175
HOXC11	10	0.55147	0.028778	0.065527	735	3	0.026255	0.61229	0.99952	1	934	2	0.026255
CDC25C	10	0.68939	0.042533	0.082579	861	2	0.027125	0.64273	0.99966	1	958	2	0.027125
PIAS4	10	0.8586	0.10669	0.178695	1005	2	0.027198	0.26451	0.99292	1	638	5	0.027198
ABL1	10	0.71086	0.044055	0.083325	886	3	0.028393	0.49659	0.99887	1	853	4	0.028393
TOR1AIP1	10	0.60218	0.031704	0.069391	762	3	0.028748	0.38514	0.99744	1	777	4	0.028748
ZBTB40	10	0.84793	0.10109	0.171889	991	2	0.029503	0.62575	0.9996	1	944	3	0.029503
NUP37	10	0.019419	2.94e-06	1.9e-05	246	4	0.029872	0.20758	0.98925	1	553	3	0.029872
FOS	10	0.61609	0.03171	0.069391	772	2	0.030287	0.42439	0.99817	1	801	3	0.030287
KHSRP	10	0.58371	0.030217	0.068069	749	2	0.030507	0.25483	0.99244	1	624	4	0.030507
PLK2	10	0.82052	0.091074	0.158544	968	2	0.030954	0.22493	0.99041	1	587	3	0.030954
NET1	10	0.96827	0.35811	0.529781	1138	1	0.030958	0.020857	0.82476	1	155	4	0.030958
ZNF24	10	0.88385	0.13437	0.218754	1036	2	0.031573	0.45477	0.99841	1	823	3	0.031573
PSPC1	10	0.41916	0.025722	0.064565	659	3	0.033255	0.3614	0.99697	1	757	3	0.033255
MAPK15	10	0.97499	0.37288	0.547301	1150	1	0.033528	0.3287	0.99601	1	727	4	0.033528
DDX39B	10	0.52522	0.028772	0.065527	720	3	0.034104	0.44606	0.99836	1	813	4	0.034104
SLF1	10	0.70558	0.044055	0.083325	879	3	0.034181	0.21957	0.9901	1	574	4	0.034181
ACHE	10	0.12213	0.00028498	0.001125	420	3	0.034682	0.46003	0.99853	1	829	4	0.034682
ZBTB1	10	0.64108	0.033713	0.071455	800	3	0.034732	0.10183	0.9646	1	390	4	0.034732
BTF3	10	0.40282	0.025716	0.064565	648	4	0.034902	0.782	0.9999	1	1069	2	0.034902
DFFA	10	0.94798	0.25223	0.385676	1104	1	0.03499	0.49802	0.99889	1	854	3	0.03499
POLD4	10	0.79379	0.086521	0.151399	941	2	0.035118	0.45345	0.9984	1	820	3	0.035118
RAD54L	10	0.43723	0.026151	0.064565	674	3	0.035393	0.48458	0.99878	1	846	4	0.035393
CBX8	10	0.99252	0.57854	0.787429	1238	0	0.035672	0.020808	0.82476	1	154	4	0.035672
ZNF318	10	0.91876	0.20674	0.318147	1085	1	0.035855	0.92826	0.99999	1	1171	2	0.035855
NPM1	10	0.29264	0.00064342	0.001933	566	2	0.036447	0.61811	0.99954	1	938	2	0.036447
XPA	10	0.88959	0.14081	0.225983	1048	2	0.036465	0.13444	0.97596	1	467	4	0.036465
KAT5	10	0.044952	8.81e-06	4.2e-05	326	4	0.038017	0.14168	0.97725	1	479	4	0.038017
RAD23B	10	0.74345	0.049261	0.091628	898	2	0.038639	0.39939	0.99756	1	788	4	0.038639
PPM1G	10	0.62927	0.033707	0.071455	789	2	0.039177	0.23106	0.99094	1	595	3	0.039177
CHFR	10	0.33031	0.0009666	0.00274	585	4	0.040675	0.073557	0.94815	1	323	3	0.040675
JUNB	10	0.87388	0.1125	0.185843	1023	1	0.040852	0.36157	0.99697	1	758	2	0.040852
FANCD2	10	0.87828	0.13436	0.218754	1032	2	0.042456	0.53379	0.99922	1	885	4	0.042456
PRMT6	10	0.66284	0.039254	0.078196	832	3	0.043492	0.014041	0.78263	1	120	4	0.043492
DHX32	10	0.69501	0.042539	0.082579	869	3	0.044398	0.68674	0.99976	1	995	3	0.044398
NFATC4	10	0.6881	0.042533	0.082579	859	3	0.045017	0.12827	0.9748	1	456	4	0.045017
UIMC1	10	0.0064736	2.94e-06	1.9e-05	188	3	0.045917	0.51188	0.99907	1	869	3	0.045917
GLI2	10	0.47108	0.026733	0.064871	691	3	0.046035	0.26932	0.99347	1	649	4	0.046035
KAT6B	10	0.97734	0.38802	0.566557	1157	1	0.047397	0.11061	0.96938	1	410	3	0.047397
DPF2	10	0.97896	0.40379	0.583534	1162	1	0.047572	0.29598	0.99498	1	689	3	0.047572
PMS2P4	1	0.51333	0.14404	0.23093	711	0	0.04762	0.48667	0.85596	1	848	0	0.04762
EMSY	10	0.33613	0.0009666	0.00274	591	3	0.048493	0.66322	0.99969	1	976	3	0.048493
NEK6	10	0.63013	0.033707	0.071455	791	3	0.048751	0.021557	0.82854	1	158	3	0.048751
ZMYM4	10	0.28	0.00063754	0.001933	558	4	0.049602	0.44063	0.99836	1	809	4	0.049602
FANCC	10	0.55065	0.028778	0.065527	732	1	0.051894	0.23076	0.99094	1	594	3	0.051894
ENDOV	10	0.38964	0.0016423	0.004358	637	4	0.052117	0.026787	0.85295	1	188	3	0.052117
FUS	10	0.92748	0.20675	0.318147	1092	1	0.052505	0.40749	0.99779	1	795	4	0.052505
NEK11	10	0.40001	0.025716	0.064565	645	4	0.052968	0.32546	0.99595	1	722	3	0.052968
SENP3	10	0.24778	0.00049652	0.001558	540	2	0.052989	0.55064	0.99932	1	903	3	0.052989
PARN	10	0.24564	0.00049652	0.001558	539	4	0.053402	0.86007	0.99994	1	1122	2	0.053402
CCDC79	10	0.84525	0.10109	0.171889	987	1	0.053703	0.70752	0.9998	1	1014	3	0.053703
RAD50	10	0.89706	0.16254	0.255491	1068	2	0.054478	0.22995	0.99094	1	592	5	0.054478
MSH4	10	0.3526	0.0011135	0.003106	608	3	0.054492	0.22202	0.9903	1	578	5	0.054492
UVRAG	10	0.89637	0.16254	0.255491	1066	1	0.054512	0.81293	0.99993	1	1088	1	0.054512
HIST1H2BN	10	0.32816	0.0009666	0.00274	583	3	0.057444	0.14538	0.97794	1	488	4	0.057444
BRCA1	10	0.7941	0.086521	0.151399	942	2	0.057827	0.025204	0.84817	1	175	4	0.057827
HOMEZ	10	0.479	0.027021	0.064871	693	3	0.058652	0.048796	0.91497	1	263	4	0.058652
XPC	10	0.98648	0.44874	0.627489	1201	0	0.059764	0.26014	0.99285	1	630	4	0.059764
SNAI2	10	0.32468	0.0009666	0.00274	581	4	0.06136	0.64031	0.99965	1	952	3	0.06136
WIZ	10	0.45471	0.026727	0.064871	688	3	0.062096	0.036006	0.88862	1	230	4	0.062096
DDX31	10	0.2066	0.00037312	0.00126	498	3	0.062214	0.35936	0.99684	1	753	4	0.062214
PIAS1	10	0.71821	0.044055	0.083325	889	1	0.062289	0.66791	0.99969	1	981	3	0.062289
SYF2	10	0.36387	0.0013192	0.00359	618	4	0.062702	0.049083	0.91599	1	264	4	0.062702
BCAS2	9	0.52993	0.027643	0.065527	721	2	0.062795	0.27298	0.98946	1	655	3	0.062795
ZKSCAN1	10	0.21739	0.00042013	0.001373	508	4	0.062889	0.28178	0.9941	1	668	5	0.062889
XAB2	10	0.0015196	2.94e-06	1.9e-05	121	4	0.063196	0.73828	0.99984	1	1035	3	0.063196
ZMPSTE24	10	0.58985	0.031704	0.069391	752	3	0.064282	0.34661	0.99646	1	746	2	0.064282
DHX29	10	0.51721	0.028772	0.065527	713	3	0.064584	0.65498	0.99968	1	973	3	0.064584
CUL4A	10	0.89274	0.14082	0.225983	1054	1	0.06491	0.70646	0.9998	1	1012	3	0.06491
HIST1H2BO	8	0.74739	0.076778	0.138513	902	2	0.065137	0.59892	0.99872	1	927	3	0.065137
DDX19B	10	0.67738	0.041323	0.081735	852	3	0.065139	0.076302	0.95008	1	333	4	0.065139
CTC1	10	0.041014	8.81e-06	4.2e-05	317	4	0.06515	0.25175	0.99223	1	620	5	0.06515
DCP2	10	0.012532	2.94e-06	1.9e-05	219	3	0.065694	0.40235	0.99765	1	792	4	0.065694
CNOT6	10	0.67401	0.03926	0.078196	848	3	0.06639	0.25057	0.99222	1	618	5	0.06639
DNASE2	10	0.0011451	2.94e-06	1.9e-05	115	3	0.066517	0.3737	0.9972	1	771	3	0.066517
RAD23A	10	0.87797	0.13436	0.218754	1031	2	0.067291	0.061245	0.93365	1	287	4	0.067291
SERGEF	10	0.98015	0.4038	0.583534	1167	1	0.067383	0.23719	0.99151	1	607	4	0.067383
IFI16	10	0.83395	0.10109	0.171889	979	2	0.068394	0.20118	0.9884	1	542	4	0.068394
MBD2	10	0.74664	0.049261	0.091628	901	2	0.068504	0.23543	0.9914	1	603	3	0.068504
PHF6	10	0.41582	0.025722	0.064565	656	4	0.068776	0.14633	0.9782	1	491	4	0.068776
TCOF1	10	0.66911	0.03926	0.078196	839	3	0.068806	0.36519	0.99705	1	760	3	0.068806
ZKSCAN8	10	0.70858	0.044055	0.083325	881	3	0.069472	0.23216	0.99095	1	598	4	0.069472
PURA	10	0.69898	0.042539	0.082579	871	3	0.070068	0.033023	0.88119	1	218	4	0.070068
USP11	10	0.99422	0.61175	0.822015	1252	0	0.070199	0.36968	0.99714	1	765	3	0.070199
CRTC1	10	0.62309	0.032855	0.070795	783	3	0.07028	0.053291	0.92389	1	272	4	0.07028
HIST1H2AA	10	0.6757	0.041323	0.081735	850	3	0.070579	0.62813	0.99961	1	945	3	0.070579
DNASE1L1	10	0.52172	0.028772	0.065527	717	2	0.071993	0.68865	0.99976	1	997	3	0.071993
KDM4A	10	0.71068	0.044055	0.083325	885	2	0.072012	0.48146	0.99877	1	842	4	0.072012
NSMCE2	10	0.57949	0.030211	0.068069	746	3	0.072443	0.74708	0.99986	1	1041	3	0.072443
G3BP1	10	0.62226	0.032855	0.070795	780	2	0.072951	0.16535	0.98317	1	508	4	0.072951
NEIL1	10	0.89528	0.16254	0.255491	1061	2	0.076367	0.045238	0.90269	1	257	4	0.076367
E2F7	10	0.9898	0.56744	0.774841	1215	0	0.077294	0.22379	0.99034	1	583	4	0.077294
DCLRE1C	10	0.83226	0.095799	0.16539	977	2	0.077359	0.2203	0.99011	1	576	4	0.077359
C9orf102	10	0.63448	0.033713	0.071455	794	1	0.07818	0.3996	0.99756	1	789	4	0.07818
ERCC1	6	0.42717	0.019999	0.052571	664	2	0.079178	0.22149	0.95056	1	577	3	0.079178
SHISA5	10	0.58521	0.030217	0.068069	750	3	0.079227	0.02693	0.85339	1	189	4	0.079227
BRIP1	10	0.63831	0.033713	0.071455	797	3	0.07944	0.64048	0.99965	1	953	3	0.07944
GLI1	10	0.63652	0.033713	0.071455	796	3	0.079725	0.33958	0.9962	1	739	4	0.079725
POLK	10	0.886	0.13437	0.218754	1039	1	0.08022	0.34766	0.99647	1	748	4	0.08022
KRT7	10	0.88713	0.14081	0.225983	1041	2	0.080268	0.2668	0.99318	1	642	4	0.080268
TARDBP	10	0.2269	0.00043188	0.001378	527	4	0.080374	0.0064736	0.67875	1	84	4	0.080374
NEK4	10	0.79697	0.086521	0.151399	945	2	0.080731	0.27377	0.99392	1	656	4	0.080731
DCLRE1B	10	0.48889	0.027026	0.064871	700	2	0.082016	0.1201	0.9728	1	433	3	0.082016
EIF4H	10	0.34469	0.00097247	0.00274	601	3	0.082525	0.49143	0.99881	1	851	3	0.082525
SP3	10	0.75451	0.049267	0.091628	910	1	0.083018	0.20218	0.98846	1	544	4	0.083018
NAB1	10	0.82202	0.09108	0.158544	969	2	0.083227	0.13398	0.97596	1	466	4	0.083227
GTF2I	10	0.53721	0.028772	0.065527	729	3	0.083715	0.11741	0.97167	1	427	4	0.083715
BABAM1	10	0.31362	0.00080794	0.002384	578	2	0.084092	0.33193	0.99607	1	729	4	0.084092
ZNF3	10	0.56712	0.029394	0.066675	743	3	0.084288	0.16535	0.98317	1	509	4	0.084288
DDX50	10	0.66149	0.037544	0.076496	830	2	0.084358	0.13687	0.97622	1	471	4	0.084358
PYHIN1	10	0.95541	0.31287	0.468625	1118	1	0.08441	0.28386	0.99417	1	671	4	0.08441
RNASE2	8	0.97366	0.48666	0.679946	1146	0	0.084575	0.20209	0.97332	1	543	2	0.084575
MLH1	10	0.27439	0.00063754	0.001933	552	3	0.086087	0.54111	0.99926	1	894	4	0.086087
CDKN1A	10	0.56384	0.028778	0.065527	740	3	0.087488	0.17077	0.98344	1	517	5	0.087488
HELLS	10	0.41936	0.025722	0.064565	660	4	0.089094	0.11373	0.97008	1	417	5	0.089094
MUTYH	10	0.84913	0.10109	0.171889	993	2	0.08918	0.37069	0.99715	1	767	3	0.08918
HLTF	10	0.99364	0.60081	0.809905	1248	0	0.089292	0.010483	0.73675	1	105	4	0.089292
BDP1	10	0.078433	1.47e-05	6.3e-05	386	4	0.089873	0.24206	0.99173	1	611	5	0.089873
ELL3	10	0.80569	0.086526	0.151399	952	2	0.092623	0.16729	0.98325	1	511	4	0.092623
MORF4L2	10	0.65321	0.034841	0.0723	812	3	0.093282	0.8892	0.99996	1	1145	2	0.093282
RPA4	10	0.65669	0.036158	0.074041	822	3	0.093364	0.36823	0.99709	1	764	3	0.093364
COPS8	10	0.0019079	2.94e-06	1.9e-05	127	4	0.093815	0.044849	0.90233	1	256	5	0.093815
TIA1	10	0.52197	0.028772	0.065527	718	3	0.09415	0.034956	0.88478	1	227	4	0.09415
RNASE8	10	0.69429	0.042539	0.082579	867	3	0.095209	0.22574	0.99061	1	588	5	0.095209
PMS2	10	0.65727	0.036158	0.074041	824	3	0.095516	0.29276	0.99496	1	684	5	0.095516
HDAC10	10	0.5999	0.031704	0.069391	759	3	0.096559	0.22348	0.99034	1	580	5	0.096559
SESN1	10	0.6247	0.032855	0.070795	786	3	0.097222	0.042744	0.90028	1	248	5	0.097222
PARPBP	10	0.59573	0.031704	0.069391	755	3	0.097249	0.145	0.97794	1	486	4	0.097249
DHX40	10	0.97893	0.40379	0.583534	1161	1	0.098042	0.097077	0.96201	1	380	4	0.098042
GRHL3	10	0.87542	0.13436	0.218754	1025	2	0.098047	0.16529	0.98317	1	507	4	0.098047
PBRM1	10	0.24251	0.00049064	0.001545	536	4	0.098273	0.40396	0.99772	1	793	4	0.098273
SOX4	10	0.24065	0.00049064	0.001545	533	3	0.10003	0.15021	0.97917	1	496	5	0.10003
MSH6	10	0.88228	0.13437	0.218754	1035	2	0.10016	0.24755	0.99192	1	616	5	0.10016
SAMHD1	10	0.25642	0.00063167	0.001933	546	4	0.10102	0.013287	0.7736	1	116	4	0.10102
EGR1	10	0.59806	0.031704	0.069391	758	2	0.10108	0.60785	0.9995	1	931	3	0.10108
PNKD	10	0.92395	0.20674	0.318147	1088	1	0.10153	0.18482	0.98567	1	530	5	0.10153
ZBTB38	10	0.99043	0.56744	0.774841	1223	0	0.10166	0.36022	0.99691	1	755	4	0.10166
ING1	10	0.93257	0.20675	0.318147	1096	1	0.10168	0.00086694	0.3823	1	24	4	0.10168
C11orf85	10	0.90625	0.17753	0.278014	1076	1	0.10176	0.62268	0.99959	1	941	3	0.10176
FOXM1	10	0.4041	0.025716	0.064565	649	3	0.10196	0.1463	0.9782	1	490	5	0.10196
ARID5B	10	0.76739	0.052369	0.09623	920	2	0.10287	0.025917	0.84938	1	183	5	0.10287
HOXC10	10	0.44439	0.026357	0.064565	680	4	0.10371	0.16976	0.9833	1	516	5	0.10371
BTG2	10	0.9703	0.35811	0.529781	1140	1	0.10409	0.23502	0.99122	1	602	4	0.10409
ZMYM2	10	0.057327	8.81e-06	4.2e-05	350	4	0.10456	0.27282	0.99362	1	654	5	0.10456
STAG1	10	0.83423	0.10109	0.171889	981	2	0.1046	0.42561	0.99818	1	802	4	0.1046
SMC6	10	0.12692	0.00028498	0.001125	423	3	0.10491	0.12877	0.9748	1	457	5	0.10491
SHLD1	10	0.65457	0.036158	0.074041	818	3	0.10566	0.07496	0.94918	1	328	5	0.10566
NME1	10	0.60071	0.031704	0.069391	761	2	0.10729	0.24177	0.99168	1	610	4	0.10729
ELF1	10	0.40541	0.025716	0.064565	650	4	0.1083	0.099862	0.96333	1	385	4	0.1083
PIN1	10	0.026042	8.81e-06	4.2e-05	269	1	0.10868	0.32308	0.99593	1	719	4	0.10868
FOSL2	10	0.86574	0.11249	0.185843	1012	2	0.1096	0.30153	0.99528	1	696	4	0.1096
UBE2B	10	0.99039	0.56744	0.774841	1222	0	0.10987	0.52967	0.99915	1	882	3	0.10987
AP5Z1	10	0.38881	0.0016423	0.004358	636	4	0.10997	0.40957	0.99785	1	796	4	0.10997
ARHGAP35	10	0.33454	0.0009666	0.00274	588	4	0.11052	0.45419	0.99841	1	822	4	0.11052
MAD1L1	10	0.67322	0.03926	0.078196	846	3	0.11118	0.29133	0.99473	1	682	5	0.11118
NCOA1	10	0.98653	0.44874	0.627489	1202	0	0.11171	0.65259	0.99967	1	970	3	0.11171
TDRD9	10	0.66085	0.037539	0.076496	829	2	0.11235	0.00032909	0.26834	1	8	5	0.11235
FANCA	10	0.65816	0.036164	0.074041	826	2	0.11261	0.20287	0.98846	1	546	2	0.11261
FEM1B	10	0.99157	0.56745	0.774841	1231	0	0.11321	0.35983	0.99691	1	754	3	0.11321
TNKS	10	0.89952	0.16254	0.255491	1072	2	0.11353	0.13232	0.9756	1	461	5	0.11353
NCOR1	10	0.15933	0.00033787	0.001243	451	4	0.1136	0.28715	0.99448	1	675	4	0.1136
RNASE7	10	0.87665	0.13436	0.218754	1027	2	0.11378	0.19216	0.98719	1	534	4	0.11378
INIP	10	0.19401	0.00036725	0.001255	484	3	0.11398	0.55305	0.99934	1	906	4	0.11398
MORF4L1	10	0.06486	1.47e-05	6.3e-05	362	2	0.11428	0.12625	0.97446	1	447	4	0.11428
FOXN3	10	0.67062	0.03926	0.078196	842	3	0.11436	0.26665	0.99318	1	641	5	0.11436
ZFHX3	10	0.53248	0.028772	0.065527	725	2	0.11453	0.074367	0.94908	1	325	3	0.11453
POU2F1	10	0.1073	0.00027911	0.001117	407	4	0.11495	0.48573	0.99878	1	847	3	0.11495
CNOT8	10	0.98371	0.43396	0.618632	1181	1	0.11508	0.22014	0.9901	1	575	4	0.11508
TUT4	10	0.95864	0.31288	0.468625	1123	1	0.11614	0.070597	0.94391	1	310	3	0.11614
MSH3	10	0.78216	0.063775	0.115673	933	2	0.11749	0.026751	0.85295	1	186	4	0.11749
ZNF189	10	0.8393	0.10109	0.171889	984	2	0.1187	0.30192	0.99528	1	698	5	0.1187
CABIN1	10	0.80467	0.086526	0.151399	950	2	0.11895	0.11834	0.97179	1	429	4	0.11895
RAD18	10	0.74806	0.049267	0.091628	903	2	0.11898	0.038261	0.89397	1	237	3	0.11898
NACC2	10	0.70115	0.044055	0.083325	873	2	0.11901	0.17188	0.98353	1	518	4	0.11901
E2F4	10	0.8036	0.086526	0.151399	948	1	0.11916	0.47273	0.99869	1	837	4	0.11916
EZH2	9	0.94907	0.29774	0.452638	1106	1	0.11988	0.57845	0.99892	1	915	3	0.11988
ZNF205	10	0.5048	0.027332	0.065141	705	2	0.12039	0.53981	0.99926	1	892	4	0.12039
FBXW7	10	0.98405	0.43396	0.618632	1182	0	0.12111	0.12911	0.9748	1	458	4	0.12111
FAM76B	10	0.69248	0.042539	0.082579	864	3	0.12231	0.27911	0.9941	1	662	5	0.12231
MSH2	10	0.60809	0.03171	0.069391	764	2	0.12266	0.59162	0.99948	1	924	3	0.12266
ZNF180	10	0.64794	0.034841	0.0723	806	2	0.12266	0.0034319	0.58228	1	50	5	0.12266
ACIN1	10	0.69412	0.042539	0.082579	866	1	0.12317	0.085851	0.95598	1	354	4	0.12317
NUCKS1	10	0.2566	0.00063167	0.001933	547	3	0.12398	0.12489	0.9743	1	442	4	0.12398
ZRANB3	6	0.93912	0.39442	0.57541	1098	0	0.12409	0.40081	0.98657	1	791	3	0.12409
MATR3	10	0.94851	0.26764	0.408501	1105	1	0.12451	0.12807	0.9748	1	455	4	0.12451
POLE4	10	0.07541	1.47e-05	6.3e-05	380	3	0.12481	0.6798	0.99974	1	990	3	0.12481
HDAC2	10	0.99886	0.76697	1	1275	0	0.12502	0.27625	0.9941	1	659	3	0.12502
CHD5	10	0.92734	0.20675	0.318147	1091	1	0.12504	0.269	0.99344	1	648	5	0.12504
UPF1	10	0.1637	0.00034374	0.001243	455	2	0.12636	0.22842	0.99092	1	590	5	0.12636
CEBPB	10	0.97787	0.40379	0.583534	1159	1	0.12658	0.4041	0.99772	1	794	4	0.12658
ALKBH3	10	0.80431	0.086526	0.151399	949	2	0.12665	0.080355	0.95172	1	344	5	0.12665
TP53I3	10	0.99286	0.58957	0.796657	1242	0	0.12666	0.061325	0.93365	1	288	5	0.12666
NPAS2	10	0.86844	0.11249	0.185843	1015	1	0.12744	0.0072327	0.69268	1	88	3	0.12744
DNASE1L2	10	0.90679	0.17753	0.278014	1077	1	0.12871	0.338	0.99612	1	734	4	0.12871
PBX2	10	0.15282	0.00033199	0.001238	445	3	0.12886	0.28405	0.99417	1	673	4	0.12886
CDK7	10	0.012803	2.94e-06	1.9e-05	221	4	0.12894	0.15863	0.98164	1	501	5	0.12894
CDIP1	10	0.75121	0.049267	0.091628	908	2	0.12965	0.0053848	0.64944	1	69	4	0.12965
PER1	10	0.9586	0.31288	0.468625	1122	1	0.12966	0.32816	0.996	1	725	3	0.12966
NCAPD3	10	0.85127	0.10668	0.178695	995	2	0.13074	0.16864	0.9833	1	514	5	0.13074
SMUG1	10	0.82351	0.09108	0.158544	970	2	0.131	0.2073	0.98925	1	552	5	0.131
ZFP62	10	0.6523	0.034841	0.0723	810	1	0.13126	0.095393	0.96196	1	377	5	0.13126
MBD4	10	0.49915	0.027326	0.065141	703	3	0.13237	0.15611	0.98095	1	498	5	0.13237
RNASEH2B	10	0.98131	0.41888	0.602233	1173	1	0.13327	0.2899	0.99465	1	680	5	0.13327
EIF4A2	10	0.67382	0.03926	0.078196	847	3	0.13379	0.2569	0.99266	1	628	5	0.13379
C1D	6	0.24406	0.001895	0.005013	538	1	0.13388	0.2946	0.9701	1	686	3	0.13388
ERCC4	10	0.36309	0.0013192	0.00359	616	1	0.13444	0.025819	0.84938	1	181	5	0.13444
MBD1	10	0.57932	0.030211	0.068069	745	2	0.13457	0.071481	0.94495	1	314	4	0.13457
NEIL3	10	0.89546	0.16254	0.255491	1062	2	0.13461	0.14986	0.97901	1	495	5	0.13461
PARP3	10	0.82991	0.095799	0.16539	976	2	0.13615	0.30573	0.9954	1	704	5	0.13615
RHNO1	10	0.84695	0.10109	0.171889	989	1	0.13714	0.20428	0.98847	1	547	5	0.13714
NUDT3	10	0.86365	0.10669	0.178695	1010	2	0.13789	0.037589	0.89369	1	234	5	0.13789
TDRD12	10	0.9517	0.28286	0.431329	1108	1	0.13793	0.36029	0.99691	1	756	4	0.13793
KDM2B	10	0.88855	0.14081	0.225983	1043	2	0.13825	0.29832	0.99506	1	692	5	0.13825
RAD54L2	10	0.97602	0.38801	0.566557	1154	1	0.1385	0.16227	0.98277	1	503	4	0.1385
CBX4	10	0.70911	0.044055	0.083325	882	3	0.13864	0.27596	0.9941	1	658	5	0.13864
STAG2	10	0.52008	0.028772	0.065527	715	3	0.13876	0.29204	0.99493	1	683	5	0.13876
FANCL	10	0.99665	0.67152	0.896601	1264	0	0.13953	0.061728	0.93398	1	289	4	0.13953
BATF	10	0.59698	0.031704	0.069391	757	3	0.13974	0.085988	0.95599	1	355	5	0.13974
SALL4	10	0.19047	0.00036725	0.001255	481	2	0.13991	0.31957	0.99577	1	715	4	0.13991
ERN2	10	0.76551	0.052369	0.09623	917	2	0.14075	0.21501	0.9898	1	567	5	0.14075
MEN1	10	0.62385	0.032855	0.070795	785	1	0.14116	0.24303	0.99174	1	613	4	0.14116
RO60	10	0.58775	0.030805	0.0693	751	3	0.14119	0.29097	0.99472	1	681	5	0.14119
GRHL2	10	0.99032	0.56744	0.774841	1221	0	0.14152	0.013877	0.78059	1	118	5	0.14152
ENPP7	10	0.97355	0.37288	0.547301	1145	1	0.14157	0.28774	0.99449	1	676	4	0.14157
CENPS	10	0.70699	0.044055	0.083325	880	3	0.14216	0.062338	0.93516	1	293	5	0.14216
C9orf116	10	0.82791	0.095793	0.16539	974	1	0.14216	0.097417	0.96201	1	381	3	0.14216
SUPT7L	10	0.89365	0.15648	0.249695	1055	2	0.14274	0.046726	0.90887	1	260	4	0.14274
PPP1CC	10	0.36376	0.0013192	0.00359	617	3	0.14278	0.036434	0.88889	1	232	5	0.14278
SYNE4	10	0.74981	0.049267	0.091628	907	2	0.14334	0.067501	0.94067	1	305	4	0.14334
EP400	10	0.20682	0.00037312	0.00126	499	4	0.14431	0.14174	0.97732	1	480	5	0.14431
MSL1	10	0.97507	0.37288	0.547301	1151	1	0.14454	0.31988	0.99579	1	716	4	0.14454
INO80D	10	0.95882	0.31288	0.468625	1124	1	0.14587	0.32017	0.99579	1	717	4	0.14587
CASP8AP2	10	0.13968	0.00030261	0.001164	433	2	0.14662	0.1148	0.97069	1	419	5	0.14662
DDX60	10	0.89465	0.15649	0.249695	1059	2	0.14664	0.18076	0.9852	1	524	4	0.14664
HMGN5	10	0.78247	0.063775	0.115673	934	2	0.14677	0.30428	0.99537	1	702	5	0.14677
HMGB2	10	0.93963	0.2371	0.363539	1099	1	0.14684	0.46669	0.99857	1	832	4	0.14684
MED1	10	0.89715	0.16254	0.255491	1069	2	0.14749	0.038631	0.89431	1	238	4	0.14749
SPHAR	3	0.58358	0.075356	0.136094	748	1	0.14803	0.67637	0.97288	1	986	1	0.14803
LRFN1	10	0.93066	0.20675	0.318147	1093	1	0.14804	0.50164	0.99895	1	860	4	0.14804
FOXO3	10	0.25661	0.00063167	0.001933	548	4	0.1484	0.10668	0.96793	1	402	5	0.1484
DYRK1A	10	0.81411	0.086526	0.151399	959	1	0.14896	0.27824	0.9941	1	661	5	0.14896
RMI2	10	0.20132	0.00036725	0.001255	491	4	0.14979	0.057017	0.92872	1	282	5	0.14979
IRF3	10	0.6692	0.03926	0.078196	840	2	0.15068	0.22377	0.99034	1	582	4	0.15068
CCNE2	10	0.71029	0.044055	0.083325	884	2	0.15088	0.17531	0.98442	1	521	3	0.15088
TAF9	10	0.97877	0.40379	0.583534	1160	1	0.15128	0.25493	0.99245	1	625	4	0.15128
TSPYL2	10	0.35843	0.0012075	0.003341	612	3	0.15227	0.16274	0.98311	1	504	5	0.15227
EME2	10	0.99156	0.56745	0.774841	1230	0	0.15247	0.14486	0.97794	1	485	5	0.15247
NEK2	10	0.2519	0.00053177	0.001666	543	3	0.1526	0.26245	0.9929	1	635	5	0.1526
HNRNPR	10	0.22243	0.00042601	0.001373	521	4	0.15275	0.16545	0.98324	1	510	5	0.15275
ZNF638	10	0.98578	0.44873	0.627489	1193	0	0.15361	0.16325	0.98311	1	505	5	0.15361
FANCF	10	0.81925	0.091074	0.158544	965	2	0.15388	0.22349	0.99034	1	581	5	0.15388
NABP1	10	0.8707	0.1125	0.185843	1019	2	0.15449	0.0039289	0.60564	1	53	4	0.15449
DDX4	10	0.76756	0.052369	0.09623	921	2	0.15574	0.040133	0.89704	1	244	5	0.15574
CHD7	10	0.81259	0.086526	0.151399	958	1	0.15655	0.45753	0.99846	1	826	4	0.15655
SATB2	10	0.66551	0.039254	0.078196	834	3	0.15656	0.16783	0.9833	1	513	5	0.15656
NEK1	10	0.23884	0.00049064	0.001545	532	4	0.15706	0.11178	0.96992	1	413	5	0.15706
DQX1	10	0.869	0.11249	0.185843	1017	2	0.15745	0.3139	0.99569	1	712	4	0.15745
YAF2	10	0.98018	0.4038	0.583534	1168	1	0.15937	0.29329	0.99497	1	685	5	0.15937
TP73	10	0.76736	0.052369	0.09623	919	1	0.16048	0.10518	0.9674	1	399	5	0.16048
ACD	10	0.96598	0.34313	0.509853	1134	1	0.1612	0.065191	0.93962	1	298	5	0.1612
ZNF12	10	0.85711	0.10668	0.178695	1003	2	0.16122	0.17739	0.98491	1	522	5	0.16122
SUMO3	10	0.76695	0.052369	0.09623	918	1	0.16221	0.31052	0.99555	1	708	4	0.16221
OGG1	10	0.76091	0.052364	0.09623	914	2	0.16279	0.069881	0.94362	1	309	4	0.16279
CSNK1D	10	0.65932	0.036164	0.074041	827	3	0.16285	0.072752	0.94619	1	320	5	0.16285
ING3	10	0.19893	0.00036725	0.001255	489	4	0.16338	0.086083	0.95599	1	356	5	0.16338
ZNF462	10	0.35667	0.0012016	0.003341	610	4	0.16434	0.18005	0.98505	1	523	5	0.16434
RB1CC1	10	0.70371	0.044055	0.083325	875	2	0.16453	0.27999	0.9941	1	664	5	0.16453
WDR76	10	0.87646	0.13436	0.218754	1026	1	0.16479	0.28405	0.99417	1	672	5	0.16479
MRE11	10	0.21401	0.00042013	0.001373	506	3	0.16488	0.23106	0.99094	1	596	5	0.16488
BCL3	10	0.99877	0.76696	1	1274	0	0.16553	0.12076	0.97281	1	437	6	0.16553
RAD9B	10	0.49489	0.027326	0.065141	702	2	0.16601	0.36262	0.99697	1	759	4	0.16601
SMC1B	10	0.6351	0.033713	0.071455	795	2	0.16673	0.031891	0.87685	1	214	5	0.16673
MAEL	10	0.81678	0.086526	0.151399	963	1	0.16685	0.015905	0.79255	1	126	5	0.16685
SP100	10	0.67006	0.03926	0.078196	841	3	0.16707	0.018901	0.81987	1	146	5	0.16707
KMT5B	10	0.99305	0.58957	0.796657	1245	0	0.16709	0.25107	0.99222	1	619	5	0.16709
CUX1	9	0.98065	0.41048	0.592681	1170	0	0.16738	0.21214	0.98508	1	563	5	0.16738
RECQL5	10	0.89527	0.16254	0.255491	1060	1	0.16756	0.11708	0.97167	1	425	5	0.16756
CGGBP1	10	0.96605	0.34313	0.509853	1135	1	0.16759	0.18285	0.98548	1	527	5	0.16759
RAD17	10	0.20902	0.00038488	0.001297	500	3	0.1676	0.28034	0.9941	1	665	5	0.1676
MRE11B	10	0.97945	0.4038	0.583534	1164	1	0.16817	0.10973	0.96938	1	408	5	0.16817
DCLRE1A	10	0.98152	0.41888	0.602233	1174	1	0.16825	0.26693	0.99318	1	643	5	0.16825
PML	10	0.99504	0.63326	0.850235	1256	0	0.16838	0.043451	0.90062	1	251	4	0.16838
ENPP2	10	0.78807	0.086521	0.151399	938	2	0.1694	0.13567	0.97622	1	470	5	0.1694
SPDYA	10	0.63325	0.033713	0.071455	792	1	0.16946	0.23074	0.99094	1	593	5	0.16946
DCK	10	0.040121	8.81e-06	4.2e-05	313	3	0.16969	0.10303	0.96496	1	395	5	0.16969
HIST1H2BH	4	0.8195	0.21336	0.328029	966	0	0.16979	0.076383	0.69153	1	334	2	0.16979
APEX2	10	0.566	0.029394	0.066675	742	3	0.17001	0.041593	0.89865	1	246	5	0.17001
OTX1	10	0.51493	0.028772	0.065527	712	3	0.17024	0.26744	0.99343	1	645	5	0.17024
RNASEH1	10	0.35181	0.0011135	0.003106	607	2	0.17043	0.22429	0.99036	1	585	5	0.17043
FTO	10	0.9929	0.58957	0.796657	1244	0	0.17092	0.2986	0.99506	1	693	4	0.17092
RNF144A	10	0.98273	0.43395	0.618632	1176	1	0.17146	0.18652	0.98587	1	531	5	0.17146
PIAS2	10	0.88865	0.14081	0.225983	1044	2	0.17167	0.21086	0.98967	1	560	5	0.17167
MCM9	10	0.98838	0.50441	0.703581	1208	0	0.1721	0.26883	0.99344	1	647	5	0.1721
RAD51AP1	10	0.89689	0.16254	0.255491	1067	2	0.17348	0.034433	0.88446	1	224	5	0.17348
MORC3	10	0.53432	0.028772	0.065527	726	3	0.17351	0.12653	0.97446	1	449	6	0.17351
ATE1	10	0.99136	0.56745	0.774841	1229	0	0.17435	0.025296	0.84846	1	177	5	0.17435
FBXO4	10	0.98327	0.43395	0.618632	1179	1	0.17553	0.094691	0.96105	1	376	6	0.17553
YAP1	10	0.99651	0.67151	0.896601	1261	0	0.1757	0.10104	0.96437	1	389	6	0.1757
HIC1	10	0.85318	0.10668	0.178695	997	1	0.17586	0.14699	0.97857	1	493	5	0.17586
IRF7	10	0.99172	0.56745	0.774841	1233	0	0.17724	0.113	0.97008	1	416	6	0.17724
ZC3H14	10	0.9802	0.4038	0.583534	1169	1	0.17749	0.053106	0.92389	1	271	6	0.17749
PARP2	10	0.86458	0.11249	0.185843	1011	2	0.17851	0.20637	0.98904	1	549	5	0.17851
FAAP24	10	0.41853	0.025722	0.064565	658	4	0.17891	0.25479	0.99244	1	623	5	0.17891
GTF2H4	10	0.33622	0.0009666	0.00274	592	3	0.18023	0.25259	0.9923	1	621	5	0.18023
RBM15	10	0.98507	0.44873	0.627489	1187	0	0.18056	0.12642	0.97446	1	448	6	0.18056
SKIL	10	0.88443	0.13437	0.218754	1037	2	0.18106	0.11992	0.9728	1	431	6	0.18106
SSBP1	10	0.43545	0.026151	0.064565	672	1	0.18124	0.40039	0.99765	1	790	4	0.18124
ALKBH1	10	0.95074	0.26765	0.408501	1107	1	0.18233	0.12277	0.97356	1	440	6	0.18233
CBX5	10	0.023802	8.81e-06	4.2e-05	265	4	0.18306	0.0026455	0.536	1	39	5	0.18306
NBN	10	0.66627	0.039254	0.078196	835	3	0.18321	0.14213	0.97732	1	482	5	0.18321
COPS9	10	0.82432	0.095793	0.16539	971	2	0.1834	0.081112	0.9525	1	346	6	0.1834
CXXC5	10	0.65592	0.036158	0.074041	820	3	0.18441	0.10589	0.96771	1	400	5	0.18441
MORC2	10	0.73485	0.044061	0.083325	895	2	0.18441	0.24621	0.99191	1	615	5	0.18441
ZNF48	10	0.68633	0.042533	0.082579	857	2	0.18493	0.0041952	0.61619	1	57	5	0.18493
NUPR2	10	0.98595	0.44873	0.627489	1194	0	0.1856	0.076575	0.95008	1	335	5	0.1856
ANXA1	10	0.42872	0.026145	0.064565	667	3	0.18667	0.19109	0.98691	1	533	5	0.18667
SMARCA1	10	0.76921	0.052369	0.09623	922	1	0.18718	0.2553	0.99245	1	626	5	0.18718
RFC1	10	0.11673	0.00027911	0.001117	415	2	0.18722	0.3003	0.99508	1	694	5	0.18722
HIST3H2A	10	0.67175	0.03926	0.078196	844	2	0.18752	0.28919	0.9946	1	679	5	0.18752
SLX1A	4	0.30435	0.01672	0.04409	573	1	0.18755	0.38569	0.95094	1	778	2	0.18755
CALCOCO2	10	0.86889	0.11249	0.185843	1016	2	0.18775	0.21587	0.98984	1	568	5	0.18775
UVSSA	10	0.95371	0.31287	0.468625	1116	1	0.18821	0.082806	0.95346	1	348	5	0.18821
IFIH1	10	0.89219	0.14082	0.225983	1051	2	0.18835	0.29562	0.99498	1	688	5	0.18835
RREB1	10	0.95687	0.31287	0.468625	1119	1	0.18843	0.11414	0.97046	1	418	6	0.18843
NDRG1	10	0.99203	0.57853	0.787429	1235	0	0.18858	0.10746	0.96794	1	404	6	0.18858
MDM4	10	0.74818	0.049267	0.091628	904	2	0.19034	0.21118	0.98968	1	561	5	0.19034
CBX2	10	0.65804	0.036164	0.074041	825	3	0.19078	0.10066	0.96436	1	387	6	0.19078
RDM1	10	0.014795	2.94e-06	1.9e-05	232	2	0.19102	0.044529	0.90233	1	253	5	0.19102
ABRAXAS1	10	0.87762	0.13436	0.218754	1030	1	0.19152	0.0011451	0.41081	1	27	5	0.19152
ZEB1	9	0.87753	0.1405	0.225983	1029	1	0.19271	0.046919	0.89092	1	261	5	0.19271
SFR1	10	0.61577	0.03171	0.069391	771	3	0.19305	0.10244	0.96488	1	392	5	0.19305
SPIDR	10	0.75837	0.052364	0.09623	912	2	0.19349	0.22397	0.99034	1	584	5	0.19349
TBL1XR1	10	0.88942	0.14081	0.225983	1047	1	0.19466	0.19783	0.98826	1	538	5	0.19466
ESRP1	10	0.96952	0.35811	0.529781	1139	1	0.19487	0.016301	0.79689	1	130	5	0.19487
MOV10L1	10	0.87736	0.13436	0.218754	1028	2	0.19529	0.20714	0.98925	1	551	5	0.19529
CTBP1	10	0.88655	0.13437	0.218754	1040	2	0.19623	0.042216	0.89976	1	247	5	0.19623
MPG	10	0.99718	0.68965	0.920075	1265	0	0.19637	0.2615	0.99289	1	632	5	0.19637
KLHL42	10	0.97248	0.37287	0.547301	1143	1	0.19666	0.11557	0.97069	1	421	6	0.19666
PLAGL1	10	0.86209	0.10669	0.178695	1009	2	0.19677	0.20792	0.98926	1	555	5	0.19677
RORA	10	0.77546	0.055948	0.101916	928	1	0.19684	0.10963	0.96938	1	407	6	0.19684
CREBBP	10	0.79014	0.086521	0.151399	940	1	0.19723	0.039991	0.89679	1	243	5	0.19723
NUP35	10	0.65289	0.034841	0.0723	811	1	0.1988	0.11608	0.97086	1	422	5	0.1988
MAPK1	10	0.78674	0.086521	0.151399	937	1	0.19888	0.017932	0.80993	1	142	5	0.19888
ERI1	10	0.77426	0.055942	0.101916	927	2	0.19907	0.24388	0.99176	1	614	5	0.19907
ZNF592	10	0.59999	0.031704	0.069391	760	3	0.19971	0.10766	0.96806	1	405	6	0.19971
HOXB6	10	0.85209	0.10668	0.178695	996	1	0.2001	0.20993	0.98944	1	558	5	0.2001
SMARCAD1	6	0.9533	0.43366	0.618632	1113	0	0.20061	0.12131	0.89779	1	438	4	0.20061
DDX43	10	0.9886	0.51817	0.720391	1209	0	0.20065	0.12696	0.97447	1	452	6	0.20065
ETAA1	10	0.63337	0.033713	0.071455	793	2	0.20352	0.090427	0.95984	1	365	5	0.20352
RAD54B	10	0.99647	0.67151	0.896601	1260	0	0.20429	0.058563	0.93219	1	284	5	0.20429
CCNA1	10	0.98656	0.44874	0.627489	1203	0	0.20443	0.07382	0.94856	1	324	6	0.20443
CHEK2	10	0.84949	0.10109	0.171889	994	2	0.20515	0.0031739	0.57115	1	45	5	0.20515
HMBOX1	10	0.73986	0.049261	0.091628	896	2	0.20591	0.077098	0.95009	1	336	6	0.20591
PHC2	10	0.97966	0.4038	0.583534	1165	1	0.20747	0.13949	0.97691	1	477	5	0.20747
CHAMP1	10	0.36869	0.001325	0.00359	621	3	0.20819	0.10246	0.96488	1	393	6	0.20819
WRNIP1	10	0.94084	0.2371	0.363539	1100	1	0.2086	0.12203	0.97356	1	439	6	0.2086
BCL6	10	0.6675	0.039254	0.078196	836	2	0.20943	0.13922	0.9769	1	476	5	0.20943
TYMP	10	0.88883	0.14081	0.225983	1045	2	0.20965	0.13346	0.97596	1	464	5	0.20965
ZBTB4	10	0.85722	0.10668	0.178695	1004	2	0.20971	0.12566	0.9743	1	445	6	0.20971
HFM1	10	0.8677	0.11249	0.185843	1013	2	0.21025	0.10265	0.96495	1	394	6	0.21025
KLHL15	10	0.68865	0.042533	0.082579	860	3	0.21054	0.11092	0.96951	1	411	6	0.21054
UBE3A	10	0.9754	0.38801	0.566557	1153	1	0.21066	0.027184	0.85478	1	190	5	0.21066
HPF1	10	0.95803	0.31288	0.468625	1120	1	0.21101	0.073287	0.94727	1	322	6	0.21101
PHC3	9	0.63991	0.037104	0.075874	799	2	0.21111	0.13713	0.96834	1	473	4	0.21111
DHX57	10	0.8113	0.086526	0.151399	956	2	0.21312	0.010264	0.73507	1	104	4	0.21312
CEP170	10	0.87878	0.13436	0.218754	1033	2	0.21316	0.078172	0.95083	1	339	5	0.21316
PDS5B	10	0.89182	0.14082	0.225983	1050	2	0.21331	0.056872	0.92837	1	280	5	0.21331
SMCHD1	10	0.85676	0.10668	0.178695	1001	2	0.2142	0.10097	0.96437	1	388	5	0.2142
PLA2G16	10	0.99227	0.57853	0.787429	1237	0	0.21534	0.30156	0.99528	1	697	5	0.21534
ZBTB32	10	0.91812	0.20674	0.318147	1084	1	0.21697	0.043062	0.90028	1	249	5	0.21697
RING1	10	0.24067	0.00049064	0.001545	534	4	0.21835	0.063857	0.93645	1	296	6	0.21835
ZMIZ1	10	0.97907	0.40379	0.583534	1163	1	0.21848	0.026285	0.85208	1	184	6	0.21848
ISG20	10	0.28678	0.00064342	0.001933	562	3	0.22112	0.15648	0.98114	1	499	5	0.22112
PMS2P1	6	0.84586	0.19655	0.30666	988	1	0.22112	0.13257	0.91076	1	462	3	0.22112
FAAP100	10	0.44773	0.026362	0.064565	684	3	0.22222	0.080907	0.95249	1	345	6	0.22222
MAU2	10	0.65432	0.036158	0.074041	817	3	0.22254	0.043628	0.90098	1	252	5	0.22254
PRIC285	10	0.53209	0.028772	0.065527	724	2	0.22349	0.13051	0.9751	1	459	5	0.22349
RNF112	10	0.95908	0.31288	0.468625	1125	1	0.22419	0.12577	0.9743	1	446	6	0.22419
RGS12	10	0.74946	0.049267	0.091628	906	2	0.22637	0.10217	0.96487	1	391	6	0.22637
E2F8	10	0.92019	0.20674	0.318147	1087	1	0.22693	0.038938	0.89431	1	239	5	0.22693
TSN	10	0.90849	0.17753	0.278014	1079	1	0.22705	0.021471	0.82798	1	157	5	0.22705
FOXO1	10	0.99289	0.58957	0.796657	1243	0	0.22725	0.12685	0.97447	1	450	5	0.22725
PRKCG	10	0.70469	0.044055	0.083325	876	3	0.22816	0.062198	0.93426	1	292	5	0.22816
GTF2IRD1	10	0.89591	0.16254	0.255491	1064	2	0.22857	0.071287	0.94495	1	311	5	0.22857
CREB3L2	10	0.98419	0.43396	0.618632	1183	0	0.22987	0.071818	0.94506	1	316	5	0.22987
ARIH2	10	0.99029	0.56744	0.774841	1220	0	0.23022	0.051335	0.9219	1	269	5	0.23022
HIPK2	10	0.88168	0.13437	0.218754	1034	2	0.23052	0.1168	0.97167	1	424	6	0.23052
SETX	10	0.99276	0.58957	0.796657	1241	0	0.23087	0.079067	0.95171	1	340	6	0.23087
DHX58	10	0.99178	0.56745	0.774841	1234	0	0.23219	0.090519	0.95984	1	366	6	0.23219
HMGA2	10	0.99167	0.56745	0.774841	1232	0	0.23222	0.1356	0.97622	1	469	5	0.23222
N4BP2	10	0.98864	0.51817	0.720391	1211	0	0.23252	0.098779	0.96234	1	383	5	0.23252
MKI67	10	0.0041931	2.94e-06	1.9e-05	165	1	0.23353	0.077236	0.95009	1	337	5	0.23353
PARP9	10	0.98629	0.44874	0.627489	1197	0	0.23368	0.044699	0.90233	1	254	6	0.23368
DDX53	10	0.99664	0.67151	0.896601	1263	0	0.23404	0.072698	0.94619	1	318	6	0.23404
HMGB1	10	0.3951	0.0016423	0.004358	639	3	0.23434	0.11639	0.97162	1	423	6	0.23434
CIB1	10	0.91112	0.19209	0.29998	1081	1	0.23457	0.096139	0.96201	1	379	6	0.23457
APC	10	0.74012	0.049261	0.091628	897	1	0.23509	0.031216	0.8751	1	210	7	0.23509
UBXN7	10	0.92683	0.20675	0.318147	1090	1	0.23546	0.012281	0.76535	1	113	6	0.23546
EME1	10	0.85534	0.10668	0.178695	999	1	0.23556	0.079135	0.95171	1	341	6	0.23556
ATF2	10	0.66779	0.039254	0.078196	837	3	0.23592	0.11233	0.96999	1	414	5	0.23592
ENPP3	10	0.78904	0.086521	0.151399	939	2	0.23659	0.088867	0.9587	1	362	6	0.23659
CCNG1	10	0.98989	0.56744	0.774841	1216	0	0.23741	0.071479	0.94495	1	313	6	0.23741
USP28	10	0.99891	0.78005	1	1276	0	0.23764	0.0061322	0.67049	1	81	8	0.23764
ARID1A	10	0.64344	0.034836	0.0723	802	3	0.23776	0.19913	0.9884	1	540	5	0.23776
ETV6	10	0.97128	0.35811	0.529781	1142	1	0.23829	0.12762	0.9748	1	454	6	0.23829
PTMS	10	0.98978	0.56744	0.774841	1214	0	0.23962	0.03791	0.8937	1	236	5	0.23962
DDB2	10	0.99809	0.72323	0.961838	1269	0	0.24047	0.071554	0.94495	1	315	6	0.24047
HAT1	10	0.90189	0.16254	0.255491	1075	1	0.24071	0.086741	0.95607	1	357	6	0.24071
HIST1H2BA	9	0.61089	0.034495	0.0723	768	1	0.24232	0.13887	0.96931	1	475	5	0.24232
SMARCC2	10	0.22172	0.00042601	0.001373	517	4	0.24271	0.13097	0.97525	1	460	5	0.24271
DMC1	10	0.98621	0.44874	0.627489	1196	0	0.24345	0.025811	0.84938	1	180	5	0.24345
UNG	10	0.70954	0.044055	0.083325	883	1	0.2451	0.032734	0.87901	1	217	6	0.2451
NFIL3	10	0.80642	0.086526	0.151399	953	2	0.24565	0.043248	0.90061	1	250	5	0.24565
TDP1	10	0.98108	0.41888	0.602233	1172	1	0.24682	0.088264	0.95841	1	361	6	0.24682
CCNK	10	0.0043031	2.94e-06	1.9e-05	166	2	0.24697	0.09166	0.95985	1	367	6	0.24697
TP53BP1	10	0.70063	0.044055	0.083325	872	2	0.24813	0.018549	0.81702	1	145	5	0.24813
PIF1	10	0.98716	0.44874	0.627489	1204	0	0.2489	0.083533	0.95523	1	350	6	0.2489
XRCC4	10	0.98212	0.41888	0.602233	1175	1	0.24912	0.10653	0.96793	1	401	5	0.24912
DDX3Y	10	0.87125	0.1125	0.185843	1020	1	0.24924	0.028867	0.86426	1	201	7	0.24924
SCAF8	10	0.80147	0.086521	0.151399	947	1	0.24943	0.035869	0.88862	1	229	5	0.24943
ZNF644	10	0.99273	0.58957	0.796657	1239	0	0.24982	0.047067	0.90981	1	262	6	0.24982
ZBTB5	10	0.65348	0.034841	0.0723	813	1	0.25067	0.072984	0.9462	1	321	6	0.25067
MGA	10	0.9852	0.44873	0.627489	1188	0	0.25091	0.05461	0.92608	1	275	6	0.25091
NUP210	10	0.97432	0.37288	0.547301	1147	1	0.25118	0.08407	0.95546	1	351	6	0.25118
FANCI	10	0.95967	0.31288	0.468625	1126	1	0.25157	0.040485	0.89727	1	245	6	0.25157
DOT1L	10	0.96171	0.31288	0.468625	1128	1	0.25245	0.030636	0.87182	1	207	6	0.25245
XRCC6BP1	10	0.89437	0.15649	0.249695	1058	1	0.25312	0.092673	0.96002	1	370	5	0.25312
SUMO1	10	0.53631	0.028772	0.065527	728	3	0.25399	0.093882	0.96087	1	373	6	0.25399
UBE2W	10	0.98531	0.44873	0.627489	1190	0	0.25583	0.045625	0.90469	1	258	6	0.25583
ZMYND11	10	0.53132	0.028772	0.065527	722	2	0.25662	0.030442	0.87182	1	204	7	0.25662
SETD7	10	0.8249	0.095793	0.16539	972	1	0.25666	0.14687	0.97857	1	492	5	0.25666
PARP4	10	0.96483	0.34312	0.509853	1131	1	0.25689	0.028587	0.86425	1	199	7	0.25689
ANG	10	0.81478	0.086526	0.151399	960	2	0.25717	0.065495	0.93962	1	300	5	0.25717
TERF2IP	10	0.98994	0.56744	0.774841	1217	0	0.25727	0.069705	0.94362	1	308	6	0.25727
EPC1	10	0.35446	0.0012016	0.003341	609	3	0.25747	0.062826	0.9353	1	295	6	0.25747
ASCC2	10	0.01102	2.94e-06	1.9e-05	213	2	0.25847	0.07133	0.94495	1	312	6	0.25847
HDGFL2	10	0.53173	0.028772	0.065527	723	2	0.25848	0.03626	0.88862	1	231	6	0.25848
UBE2D3	10	0.92425	0.20674	0.318147	1089	1	0.25879	0.023863	0.8446	1	168	6	0.25879
AEN	10	0.74441	0.049261	0.091628	899	1	0.25989	0.027389	0.8556	1	191	7	0.25989
LIG4	10	0.59298	0.031704	0.069391	753	2	0.2614	0.075745	0.94983	1	331	6	0.2614
XRCC2	10	0.33471	0.0009666	0.00274	589	3	0.26193	0.035442	0.88723	1	228	5	0.26193
DNASE1L3	10	0.78636	0.086521	0.151399	936	1	0.26308	0.060198	0.9335	1	286	6	0.26308
ABRAXAS2	10	0.98447	0.44873	0.627489	1184	0	0.26419	0.024456	0.84542	1	171	6	0.26419
AFF4	10	0.83316	0.095799	0.16539	978	2	0.26633	0.12354	0.97357	1	441	5	0.26633
SENP5	10	0.99861	0.76003	1	1273	0	0.26656	0.02372	0.84425	1	166	7	0.26656
ORC4	10	0.1079	0.00027911	0.001117	409	3	0.26841	0.017744	0.80839	1	139	7	0.26841
SET	10	0.90132	0.16254	0.255491	1074	1	0.2688	0.078082	0.95082	1	338	6	0.2688
SMARCAL1	6	0.9961	0.78742	1	1259	0	0.26906	0.079933	0.84283	1	343	4	0.26906
ZBTB21	10	0.87438	0.1125	0.185843	1024	2	0.26936	0.087065	0.95734	1	358	6	0.26936
FAN1	10	0.99275	0.58957	0.796657	1240	0	0.27052	0.075357	0.94965	1	330	6	0.27052
BCL9	10	0.77063	0.055942	0.101916	924	1	0.27243	0.027795	0.86004	1	193	7	0.27243
NCBP2	10	0.044529	8.81e-06	4.2e-05	324	3	0.27258	0.017054	0.80402	1	134	6	0.27258
IRF1	10	0.69143	0.042539	0.082579	863	2	0.27278	0.0059109	0.66483	1	79	7	0.27278
MCPH1	10	0.67934	0.041329	0.081735	853	2	0.27418	0.006325	0.67456	1	82	7	0.27418
RRP1B	10	0.89582	0.16254	0.255491	1063	2	0.27511	0.0026702	0.536	1	40	6	0.27511
EGF	10	0.98641	0.44874	0.627489	1200	0	0.27604	0.075318	0.94938	1	329	6	0.27604
SWI5	10	0.98534	0.44873	0.627489	1192	0	0.27609	0.010622	0.73898	1	106	6	0.27609
DDX25	10	0.86832	0.11249	0.185843	1014	1	0.27701	0.046666	0.90859	1	259	6	0.27701
RBM38	10	0.99209	0.57853	0.787429	1236	0	0.27739	0.034545	0.88446	1	226	6	0.27739
SENP1	10	0.95239	0.29791	0.452638	1110	1	0.27805	0.030629	0.87182	1	206	5	0.27805
ZNF267	10	0.96415	0.32815	0.490626	1129	1	0.27819	0.027973	0.86231	1	196	5	0.27819
KAT6A	10	0.93086	0.20675	0.318147	1095	1	0.27901	0.067595	0.94067	1	306	6	0.27901
KIF2C	10	0.55949	0.028778	0.065527	738	2	0.28064	0.28511	0.99417	1	674	5	0.28064
NSD3	10	0.98097	0.41888	0.602233	1171	1	0.28122	0.033922	0.88372	1	222	5	0.28122
PPP5C	10	0.99766	0.72323	0.961838	1267	0	0.2813	0.059113	0.93285	1	285	6	0.2813
CDKN2A	10	0.96072	0.31288	0.468625	1127	1	0.28221	0.007302	0.69268	1	89	8	0.28221
BOD1L	10	0.17559	0.00034962	0.001253	467	2	0.28224	0.018035	0.80993	1	143	7	0.28224
PMS1	10	0.95234	0.2979	0.452638	1109	1	0.28227	0.017434	0.80627	1	136	6	0.28227
ZNF460	10	0.62375	0.032855	0.070795	784	2	0.2824	0.062663	0.93517	1	294	6	0.2824
CCDC88A	10	0.84765	0.10109	0.171889	990	1	0.2825	0.020069	0.82378	1	151	7	0.2825
POLG	10	0.98482	0.44873	0.627489	1186	0	0.28259	0.013674	0.7802	1	117	5	0.28259
GATAD2B	10	0.81562	0.086526	0.151399	962	2	0.28292	0.025488	0.84893	1	178	7	0.28292
ZEB2	10	0.68748	0.042533	0.082579	858	2	0.28337	0.022335	0.8367	1	163	7	0.28337
NHEJ1	10	0.99128	0.56745	0.774841	1228	0	0.28555	0.00063423	0.34154	1	15	9	0.28555
SETDB1	10	0.65389	0.034841	0.0723	815	3	0.2858	0.016207	0.79508	1	129	5	0.2858
DDX58	10	0.91198	0.19209	0.29998	1082	1	0.28618	0.07474	0.94918	1	326	6	0.28618
SPO11	10	0.97319	0.37287	0.547301	1144	1	0.28731	0.029255	0.86457	1	202	7	0.28731
FANCB	10	0.48707	0.027026	0.064871	699	2	0.28902	0.031603	0.87603	1	212	6	0.28902
MAP3K4	10	0.89943	0.16254	0.255491	1071	2	0.28911	0.0053549	0.64944	1	67	8	0.28911
ZFPM1	10	0.71165	0.044055	0.083325	888	2	0.28982	0.024763	0.84639	1	172	7	0.28982
RNF111	10	0.81969	0.091074	0.158544	967	2	0.29117	0.004385	0.6222	1	59	8	0.29117
ZC3H4	10	0.8369	0.10109	0.171889	983	2	0.29131	0.014615	0.78421	1	121	7	0.29131
TIAL1	10	0.77993	0.055948	0.101916	930	2	0.29314	0.034389	0.88446	1	223	6	0.29314
RBL2	10	0.9751	0.37288	0.547301	1152	1	0.29323	0.0049538	0.63653	1	63	5	0.29323
THAP5	10	0.6567	0.036158	0.074041	823	1	0.29357	0.0028895	0.5539	1	44	8	0.29357
RNASEH2C	10	0.4496	0.026362	0.064565	685	4	0.29559	0.087406	0.9576	1	359	6	0.29559
RINT1	10	0.48002	0.027021	0.064871	695	3	0.29636	0.051032	0.92022	1	267	6	0.29636
ZRANB2	10	0.44001	0.026357	0.064565	676	4	0.2964	0.04481	0.90233	1	255	6	0.2964
SLX1B	4	0.62273	0.068329	0.123534	782	1	0.2964	0.13498	0.8327	1	468	3	0.2964
PINX1	10	0.81031	0.086526	0.151399	955	2	0.29758	0.02168	0.82854	1	160	7	0.29758
UBN2	10	0.77266	0.055942	0.101916	925	2	0.29842	0.051628	0.92211	1	270	6	0.29842
HIST1H2AD	10	0.85879	0.10669	0.178695	1006	1	0.29965	0.1046	0.96619	1	398	6	0.29965
PMS2P3	7	0.70319	0.066442	0.120382	874	2	0.29992	0.066581	0.86831	1	303	4	0.29992
DYRK3	10	0.98279	0.43395	0.618632	1177	1	0.30011	0.0028179	0.54223	1	43	7	0.30011
ASCC1	10	0.83619	0.10109	0.171889	982	1	0.30021	0.0096323	0.72342	1	102	7	0.30021
MSX1	10	0.9583	0.31288	0.468625	1121	1	0.30557	0.032355	0.87776	1	216	7	0.30557
TBRG1	10	0.98596	0.44873	0.627489	1195	0	0.3065	0.014025	0.78263	1	119	7	0.3065
PGAP1	10	0.62074	0.03285	0.070795	778	2	0.30656	0.012186	0.76534	1	112	7	0.30656
NFATC2	10	0.64324	0.034836	0.0723	801	3	0.30752	0.05068	0.91947	1	266	6	0.30752
PSIP1	10	0.89383	0.15648	0.249695	1056	2	0.30761	0.033355	0.88119	1	220	7	0.30761
PTTG1IP	10	0.89812	0.16254	0.255491	1070	2	0.3084	0.0091935	0.7189	1	99	7	0.3084
RECQL	10	0.90697	0.17753	0.278014	1078	1	0.30846	0.03308	0.88119	1	219	6	0.30846
BEND3	10	0.34809	0.00097247	0.00274	603	2	0.30868	0.030735	0.87182	1	208	7	0.30868
ZMAT3	10	0.88578	0.13437	0.218754	1038	1	0.30898	0.0063359	0.67456	1	83	8	0.30898
ZNF423	10	0.78407	0.068211	0.123454	935	1	0.30953	0.016801	0.79749	1	132	7	0.30953
RRM2B	10	0.97449	0.37288	0.547301	1148	1	0.30968	0.057383	0.92903	1	283	5	0.30968
ANKRD26	10	0.86035	0.10669	0.178695	1008	1	0.31	0.054301	0.92545	1	274	6	0.31
RAD52	10	0.96666	0.34313	0.509853	1137	1	0.31044	0.012402	0.76675	1	114	7	0.31044
FOXK2	10	0.58252	0.030217	0.068069	747	2	0.31226	0.0047492	0.62913	1	61	8	0.31226
ZBTB9	10	0.099992	0.00027323	0.001117	403	4	0.3135	0.00077182	0.36754	1	20	6	0.3135
PHF20	10	0.72479	0.044061	0.083325	890	2	0.31372	0.024206	0.84514	1	170	7	0.31372
CCNG2	10	0.96609	0.34313	0.509853	1136	1	0.31431	0.0066176	0.68173	1	85	6	0.31431
SCMH1	10	0.90116	0.16254	0.255491	1073	2	0.31457	0.054672	0.92608	1	276	6	0.31457
GADD45A	10	0.78078	0.059638	0.108404	932	1	0.31493	0.0081026	0.70857	1	93	7	0.31493
MBD5	10	0.0079913	2.94e-06	1.9e-05	198	1	0.31642	0.005029	0.63742	1	65	8	0.31642
PKIB	10	0.99843	0.74562	0.989269	1271	0	0.31692	0.0012327	0.4171	1	30	7	0.31692
RBMS1	10	0.98524	0.44873	0.627489	1189	0	0.3173	0.037878	0.8937	1	235	7	0.3173
RASSF1	10	0.89264	0.14082	0.225983	1053	1	0.31866	0.025841	0.84938	1	182	6	0.31866
P1L1	10	0.73323	0.044061	0.083325	892	1	0.31869	0.020497	0.82475	1	153	6	0.31869
FOXJ2	10	0.998	0.72323	0.961838	1268	0	0.32009	0.027863	0.86005	1	194	7	0.32009
TLK1	10	0.95356	0.31287	0.468625	1115	1	0.32065	0.027399	0.8556	1	192	6	0.32065
PHF3	10	0.99023	0.56744	0.774841	1219	0	0.3212	0.032044	0.87714	1	215	7	0.3212
NKX3-1	10	0.9946	0.61175	0.822015	1255	0	0.32199	0.0089248	0.71592	1	97	7	0.32199
MAFG	10	0.79817	0.086521	0.151399	946	2	0.32459	0.12034	0.97281	1	435	6	0.32459
OXSR1	10	0.69068	0.042533	0.082579	862	1	0.3253	0.027933	0.86005	1	195	6	0.3253
STAT3	10	0.48025	0.027021	0.064871	696	3	0.32544	0.02676	0.85295	1	187	6	0.32544
FIGNL1	10	0.98725	0.44874	0.627489	1206	0	0.32791	0.0037537	0.59453	1	51	7	0.32791
RBBP7	10	0.98006	0.4038	0.583534	1166	1	0.32806	0.00067523	0.35261	1	17	6	0.32806
TREX1	10	0.97116	0.35811	0.529781	1141	1	0.32832	0.0060686	0.67049	1	80	8	0.32832
MPHOSPH6	10	0.35747	0.0012075	0.003341	611	3	0.3284	0.017455	0.80697	1	137	6	0.3284
MLLT10	10	0.87149	0.1125	0.185843	1021	1	0.33103	0.0023069	0.5139	1	37	7	0.33103
ZNF281	10	0.74523	0.049261	0.091628	900	2	0.33212	0.025193	0.84817	1	174	6	0.33212
RNASE3	10	0.60921	0.03171	0.069391	765	3	0.33435	0.028069	0.86232	1	197	7	0.33435
MNDA	10	0.65224	0.034841	0.0723	809	3	0.33535	0.0015259	0.44246	1	33	5	0.33535
WRN	10	0.99561	0.65307	0.875442	1257	0	0.33914	0.005404	0.64944	1	70	8	0.33914
FUBP3	10	0.99089	0.56745	0.774841	1226	0	0.33927	0.019545	0.82143	1	150	7	0.33927
MCM8	10	0.9996	0.86258	1	1282	0	0.34137	0.025044	0.84756	1	173	7	0.34137
SIRT2	10	0.61085	0.03171	0.069391	767	3	0.34614	0.0018402	0.48218	1	35	7	0.34614
MEI1	10	0.83407	0.10109	0.171889	980	1	0.34689	0.025516	0.84894	1	179	6	0.34689
PAXIP1	10	0.89098	0.14082	0.225983	1049	1	0.34827	0.025234	0.84817	1	176	7	0.34827
H2AFX	10	0.45167	0.026362	0.064565	686	3	0.3515	0.0080416	0.70722	1	92	6	0.3515
POLN	10	0.84107	0.10109	0.171889	985	1	0.35193	0.021844	0.83227	1	161	7	0.35193
ERCC8	6	0.95254	0.42411	0.609223	1111	0	0.35461	0.026687	0.67512	1	185	4	0.35461
CHD6	10	0.98863	0.51817	0.720391	1210	0	0.35474	0.015898	0.79255	1	125	7	0.35474
ZKSCAN4	10	0.64485	0.034836	0.0723	803	3	0.35662	0.0057613	0.66175	1	77	7	0.35662
ING2	10	0.94519	0.25223	0.385676	1103	1	0.35727	0.0040444	0.61031	1	55	8	0.35727
TACC1	10	0.97714	0.38802	0.566557	1156	1	0.35791	0.009459	0.72152	1	100	7	0.35791
RALY	10	0.88783	0.14081	0.225983	1042	1	0.35827	0.021373	0.82774	1	156	7	0.35827
DAXX	10	0.99434	0.61175	0.822015	1253	0	0.35829	0.021596	0.82854	1	159	7	0.35829
RAD21L1	10	0.50803	0.02772	0.065527	708	2	0.35862	0.0068447	0.68778	1	86	6	0.35862
RNF2	10	0.67217	0.03926	0.078196	845	2	0.35908	0.001213	0.41475	1	28	6	0.35908
GLYR1	10	0.9308	0.20675	0.318147	1094	1	0.36079	0.0027143	0.54006	1	41	7	0.36079
APITD1	4	0.85423	0.29545	0.450124	998	0	0.36108	0.089045	0.7381	1	363	3	0.36108
RSF1	10	0.84821	0.10109	0.171889	992	1	0.36156	0.017795	0.80839	1	140	6	0.36156
ATMIN	10	0.98827	0.5044	0.703581	1207	0	0.36189	0.0056462	0.65475	1	75	5	0.36189
PRKCQ	10	0.74893	0.049267	0.091628	905	2	0.36447	0.016098	0.79508	1	128	7	0.36447
SNAI1	10	0.99747	0.69814	0.930666	1266	0	0.36732	0.0034089	0.58228	1	49	7	0.36732
ERCC6	10	0.12082	0.00027911	0.001117	419	1	0.36742	0.0054287	0.64944	1	71	8	0.36742
NFRKB	10	0.76388	0.052369	0.09623	915	2	0.369	0.022264	0.83634	1	162	6	0.369
CDKN1B	10	0.99046	0.56744	0.774841	1224	0	0.37036	0.0027605	0.54007	1	42	8	0.37036
TP53INP1	10	0.99949	0.82536	1	1281	0	0.37042	0.0010818	0.40633	1	26	8	0.37042
BMI1	10	0.93784	0.20675	0.318147	1097	1	0.3749	0.00079089	0.3682	1	21	5	0.3749
NEIL2	10	0.99018	0.56744	0.774841	1218	0	0.37672	0.014785	0.78421	1	122	7	0.37672
NUDT1	10	0.99842	0.74562	0.989269	1270	0	0.37745	0.011519	0.75563	1	108	7	0.37745
IRF2	10	0.95293	0.31287	0.468625	1112	1	0.37945	0.0055475	0.6504	1	72	7	0.37945
NF2	10	0.65379	0.034841	0.0723	814	3	0.38012	0.031703	0.87685	1	213	7	0.38012
PEG3	10	0.99928	0.79818	1	1279	0	0.38313	0.00044309	0.30331	1	11	9	0.38313
ADIRF	10	0.99331	0.58957	0.796657	1247	0	0.38345	0.0031907	0.57448	1	46	7	0.38345
TNKS1BP1	10	0.99079	0.56745	0.774841	1225	0	0.38752	0.008032	0.70722	1	91	6	0.38752
CBL	10	0.99316	0.58957	0.796657	1246	0	0.38847	0.018352	0.81402	1	144	6	0.38847
PCLAF	10	0.048919	8.81e-06	4.2e-05	335	3	0.39251	0.016536	0.79689	1	131	7	0.39251
SMARCA2	10	0.59671	0.031704	0.069391	756	1	0.39254	0.0014512	0.43231	1	32	6	0.39254
TP63	10	0.72554	0.044061	0.083325	891	2	0.39274	0.019329	0.82029	1	149	7	0.39274
ZNF264	10	0.97683	0.38802	0.566557	1155	1	0.39281	0.00082089	0.37274	1	23	7	0.39281
CCDC111	10	0.014041	2.94e-06	1.9e-05	226	3	0.39334	0.01919	0.82028	1	147	6	0.39334
CBX3	10	0.98868	0.51817	0.720391	1212	0	0.39449	0.0040248	0.6103	1	54	8	0.39449
FANCM	6	0.3743	0.01843	0.048523	625	2	0.39477	0.017126	0.59475	1	135	4	0.39477
CSNK2A1	10	0.41832	0.025722	0.064565	657	3	0.39726	0.011726	0.75777	1	109	6	0.39726
AEBP2	10	0.677	0.041323	0.081735	851	2	0.39917	0.0032856	0.57758	1	47	8	0.39917
EYA2	10	0.652	0.034841	0.0723	808	2	0.40142	0.0053773	0.64944	1	68	7	0.40142
TOP3B	10	0.90999	0.19209	0.29998	1080	1	0.40256	0.016977	0.79788	1	133	6	0.40256
REPIN1	10	0.97779	0.38802	0.566557	1158	1	0.40279	0.0050756	0.63945	1	66	8	0.40279
HIST1H2BM	8	0.092847	0.00022622	0.000958	397	1	0.40758	0.0071494	0.57118	1	87	6	0.40758
NEK7	10	0.99917	0.7924	1	1278	0	0.40937	0.0090304	0.7165	1	98	7	0.40937
SLC4A1AP	10	0.85983	0.10669	0.178695	1007	1	0.41054	0.01102	0.74614	1	107	7	0.41054
ZSCAN31	10	0.91707	0.20674	0.318147	1083	1	0.41324	0.0049693	0.63741	1	64	7	0.41324
NAV2	10	0.086914	0.00027323	0.001117	395	1	0.41339	0.0096832	0.72412	1	103	7	0.41339
MYSM1	10	0.9864	0.44874	0.627489	1199	0	0.41609	0.030369	0.87182	1	203	7	0.41609
C15orf43	10	0.64661	0.034836	0.0723	805	2	0.41806	0.016048	0.79507	1	127	6	0.41806
CETN2	10	0.94343	0.23711	0.363539	1101	1	0.42058	0.011826	0.7629	1	111	6	0.42058
CRY2	10	0.48329	0.027026	0.064871	697	2	0.42556	0.0055676	0.65139	1	74	6	0.42556
HELQ	10	0.99911	0.79239	1	1277	0	0.42616	0.00081388	0.37224	1	22	7	0.42616
BRCC3	10	0.61659	0.03171	0.069391	773	3	0.43194	0.020284	0.82434	1	152	7	0.43194
GTF2H5	10	0.31903	0.00081382	0.002389	579	2	0.43445	0.00060442	0.33916	1	14	7	0.43445
SHPRH	10	0.66451	0.039254	0.078196	833	2	0.43448	0.0085666	0.71495	1	94	7	0.43448
RLF	10	0.53786	0.028772	0.065527	730	3	0.43913	0.11888	0.97179	1	430	5	0.43913
CLOCK	10	0.81174	0.086526	0.151399	957	1	0.44913	0.0041159	0.61083	1	56	8	0.44913
ATAD5	10	0.919	0.20674	0.318147	1086	1	0.44935	0.0055621	0.6504	1	73	8	0.44935
RB1	10	0.99382	0.60082	0.809905	1249	0	0.45018	4.38e-05	0.10954	1	2	9	0.45018
TERT	10	0.85681	0.10668	0.178695	1002	1	0.45041	0.0013787	0.42516	1	31	7	0.45041
HSF2	10	0.96434	0.32815	0.490626	1130	1	0.45482	0.00097512	0.39548	1	25	8	0.45482
POLI	10	0.98532	0.44873	0.627489	1191	0	0.45577	0.00051865	0.31988	1	12	8	0.45577
TCF20	10	0.98632	0.44874	0.627489	1198	0	0.45636	0.0020005	0.4962	1	36	7	0.45636
EYA3	10	0.97463	0.37288	0.547301	1149	1	0.46052	0.0042151	0.61619	1	58	8	0.46052
PWWP3A	10	0.99453	0.61175	0.822015	1254	0	0.46096	0.022393	0.8367	1	164	7	0.46096
ZMIZ2	10	0.98352	0.43396	0.618632	1180	1	0.46188	0.0038447	0.59679	1	52	8	0.46188
DFFB	10	0.96509	0.34312	0.509853	1132	1	0.46504	0.0086026	0.71496	1	95	7	0.46504
MGMT	10	0.99987	0.90452	1	1284	0	0.48038	0.00072908	0.35995	1	19	9	0.48038
IKZF5	10	0.99654	0.67151	0.896601	1262	0	0.48943	0.00054314	0.32165	1	13	6	0.48943
SCML2	10	0.99982	0.90155	1	1283	0	0.49756	0.00037457	0.28085	1	9	9	0.49756
LATS1	10	0.99857	0.76003	1	1272	0	0.50184	0.00028829	0.25355	1	7	9	0.50184
PAPD7	10	0.556	0.028778	0.065527	736	2	0.50404	0.0015805	0.44636	1	34	7	0.50404
DDX17	10	0.30043	0.00072568	0.002157	570	2	0.51917	0.0025321	0.5258	1	38	7	0.51917
EREG	10	0.61907	0.03285	0.070795	774	1	0.52052	0.00068939	0.35422	1	18	8	0.52052
SETMAR	10	0.99384	0.60082	0.809905	1250	0	0.52778	0.0012153	0.41639	1	29	8	0.52778
TCF12	10	0.95346	0.31287	0.468625	1114	1	0.5451	0.00014753	0.17408	1	4	8	0.5451
DDX60L	10	0.96531	0.34312	0.509853	1133	1	0.5521	0.00020055	0.20872	1	5	9	0.5521
MRNIP	10	0.99596	0.65307	0.875442	1258	0	0.5522	2.67e-05	0.087138	1	1	9	0.5522
SUV39H1	10	0.98721	0.44874	0.627489	1205	0	0.55649	0.00063427	0.34154	1	16	7	0.55649
DDX39A	10	0.99934	0.79819	1	1280	0	0.56248	0.0044405	0.62311	1	60	7	0.56248
CTNNB1	10	0.9999	0.92349	1	1285	0	0.62604	5.8e-05	0.12231	1	3	9	0.62604
IGHMBP2	6	0.99389	0.73789	0.980561	1251	0	0.65681	0.00021381	0.058733	1	6	4	0.65681

## Sheet: DNA-GFP
Table 2.2-MAGeCK output of screen to identify genes promoting (neg rank) and suppressing (pos rank) SSTR via the DNAGFP donor.
id	num	neg|score	neg|p-value	neg|fdr	neg|rank	neg|goodsgrna	neg|lfc	pos|score	pos|p-value	pos|fdr	pos|rank	pos|goodsgrna	pos|lfc
AAAS	10	0.99241	0.99194	1	1269	0	0.26892	0.019505	0.079969	0.981671	105	6	0.26892
AATF	10	0.33805	0.58697	1	720	2	0.33813	0.054972	0.14681	0.981671	249	5	0.33813
ABL1	10	0.93547	0.9441	1	1213	1	0.21184	0.054981	0.14681	0.981671	250	6	0.21184
ABRAXAS1	10	0.0037751	0.013923	0.67058	34	7	-0.27059	0.8221	0.89496	1	1148	1	-0.27059
ABRAXAS2	10	0.022229	0.061701	0.969884	105	5	-0.13973	0.9902	0.9891	1	1265	0	-0.13973
ACD	10	0.2159	0.42033	1	547	3	-0.074779	0.12232	0.28572	1	412	3	-0.074779
ACHE	10	0.75033	0.86761	1	1104	2	0.10847	0.45353	0.68195	1	867	3	0.10847
ACIN1	10	0.9687	0.96703	1	1239	1	0.032436	0.54455	0.75258	1	944	3	0.032436
ACTL6A	10	0.66244	0.81476	1	1037	2	0.14539	0.15036	0.33008	1	479	5	0.14539
ACTR5	10	0.79076	0.88645	1	1137	2	-0.037291	0.34808	0.58905	1	758	4	-0.037291
ACTR8	10	0.24493	0.47967	1	584	4	-0.14033	0.68294	0.82929	1	1045	2	-0.14033
ADIRF	10	0.074735	0.18644	1	232	5	-0.14957	0.8615	0.92439	1	1180	1	-0.14957
ADNP	10	0.078526	0.1939	1	244	3	-0.021355	0.99626	0.99607	1	1277	0	-0.021355
AEBP2	10	0.54981	0.74845	1	940	3	-0.055303	0.70265	0.83633	1	1056	2	-0.055303
AEN	9	0.40998	0.61875	1	791	1	0.22831	0.031011	0.092085	0.981671	155	5	0.22831
AFF4	10	0.2678	0.49464	1	618	4	-0.077607	0.29347	0.52003	1	692	4	-0.077607
ALKBH1	10	0.22221	0.43146	1	555	2	0.1142	0.38994	0.62297	1	812	3	0.1142
ALKBH2	10	0.3301	0.57879	1	704	2	0.25747	0.034973	0.10844	0.981671	174	6	0.25747
ALKBH3	10	0.079686	0.20346	1	249	5	-0.19061	0.35311	0.59301	1	765	3	-0.19061
ALKBH5	10	0.3188	0.55913	1	684	4	-0.048196	0.42246	0.65642	1	835	3	-0.048196
ANG	10	0.085106	0.2202	1	259	3	-0.005227	0.12137	0.28572	1	410	4	-0.005227
ANKRD26	10	0.58348	0.77848	1	986	1	-0.067029	0.49555	0.71685	1	907	3	-0.067029
ANXA1	10	0.52595	0.73937	1	907	2	0.11491	0.20309	0.39698	1	570	3	0.11491
AP5Z1	10	0.080819	0.20347	1	252	4	-0.073218	0.36272	0.59302	1	777	3	-0.073218
APC	10	0.22099	0.43145	1	554	3	0.044292	0.21759	0.42032	1	588	4	0.044292
APEX1	10	0.2539	0.48191	1	599	3	0.10554	0.17705	0.35045	1	530	4	0.10554
APEX2	10	0.1024	0.25646	1	302	4	-0.096376	0.030372	0.10207	0.981671	152	4	-0.096376
APITD1	4	0.0014791	0.003176	0.255304	24	4	-0.59039	0.99584	0.99541	1	1275	0	-0.59039
APTX	10	0.24604	0.47968	1	587	4	-0.17998	0.70158	0.83632	1	1055	2	-0.17998
ARHGAP35	10	0.97712	0.97432	1	1249	0	0.16303	0.15634	0.33358	1	495	5	0.16303
ARID1A	10	0.045316	0.1236	1	169	4	-0.022721	0.75818	0.86385	1	1098	2	-0.022721
ARID3A	10	0.33911	0.58698	1	722	3	0.066509	0.052399	0.14039	0.981671	233	3	0.066509
ARID4A	10	0.20481	0.40189	1	524	3	0.081399	0.54564	0.75258	1	946	3	0.081399
ARID4B	10	0.15039	0.34019	1	420	4	-0.13305	0.63046	0.80224	1	1012	2	-0.13305
ARID5B	10	0.60004	0.79326	1	1001	3	0.14596	0.31381	0.5367	1	717	4	0.14596
ARIH2	10	0.27768	0.50501	1	625	2	0.18601	0.014247	0.060378	0.981671	86	7	0.18601
ASCC1	10	0.028311	0.082719	1	118	4	-0.10868	0.19737	0.39397	1	564	2	-0.10868
ASCC2	10	0.35074	0.59605	1	739	3	-0.0071122	0.17716	0.35045	1	532	3	-0.0071122
ASCC3	10	0.20336	0.40188	1	518	4	-0.11401	0.28317	0.4977	1	678	2	-0.11401
ASH2L	10	0.12572	0.29149	1	358	1	0.44173	0.0012099	0.0044275	0.519802	13	8	0.44173
ATAD5	10	0.12983	0.30873	1	372	4	0.00070661	0.64535	0.81117	1	1023	2	0.00070661
ATE1	10	0.93592	0.9441	1	1214	1	0.12914	0.13672	0.30806	1	444	4	0.12914
ATF2	10	0.079236	0.196	1	247	5	-0.0026901	0.039708	0.1169	0.981671	194	5	-0.0026901
ATM	10	0.027566	0.081191	1	114	4	-0.10518	0.82243	0.89496	1	1149	1	-0.10518
ATMIN	10	0.41349	0.64522	1	795	2	0.25122	0.017356	0.071155	0.981671	92	6	0.25122
ATR	10	0.014096	0.040136	0.795748	81	6	-0.38179	0.33988	0.58471	1	751	3	-0.38179
ATRIP	10	0.23732	0.4685	1	572	3	0.058009	0.44447	0.67595	1	857	3	0.058009
ATRX	10	0.034542	0.097938	1	139	2	0.12166	0.14523	0.31734	1	465	4	0.12166
AURKA	10	0.73577	0.85831	1	1086	1	0.16061	0.02453	0.091327	0.981671	126	4	0.16061
AURKB	10	0.35408	0.59605	1	743	3	0.10911	0.011034	0.03426	0.785459	68	4	0.10911
BABAM1	10	0.59983	0.79326	1	1000	3	0.092581	0.1363	0.30806	1	442	5	0.092581
BAG6	10	0.14981	0.34019	1	419	2	-0.065618	0.24033	0.45024	1	623	4	-0.065618
BARD1	10	0.0023562	0.0082645	0.464191	30	6	-0.47855	0.97245	0.96631	1	1236	1	-0.47855
BATF	10	0.39256	0.62499	1	774	3	0.1461	0.083555	0.20521	1	329	5	0.1461
BAZ1B	10	0.018496	0.055519	0.964428	96	6	-0.2363	0.41117	0.65015	1	827	2	-0.2363
BAZ2A	10	0.76657	0.87548	1	1117	2	-0.012782	0.33946	0.58471	1	750	2	-0.012782
BCAS2	9	0.33682	0.552	1	718	2	0.065769	0.11017	0.25567	1	385	2	0.065769
BCCIP	10	0.0091126	0.03255	0.795748	62	7	-0.31307	0.82734	0.90061	1	1154	2	-0.31307
BCL2L12	10	0.25979	0.49057	1	607	2	0.15477	0.057223	0.15416	0.983967	261	5	0.15477
BCL3	10	0.58005	0.77564	1	979	2	-0.0073817	0.12479	0.29171	1	418	3	-0.0073817
BCL6	10	0.8157	0.89907	1	1149	1	0.059012	0.049192	0.1356	0.981671	222	3	0.059012
BCL7A	10	0.41769	0.64709	1	799	3	-0.11864	0.6119	0.79492	1	994	2	-0.11864
BCL9	10	0.37585	0.60718	1	762	2	0.034251	0.50529	0.72795	1	918	3	0.034251
BCLAF1	10	0.28053	0.50779	1	627	2	-0.13384	0.12977	0.29637	1	429	2	-0.13384
BDP1	10	0.36553	0.60434	1	755	3	-0.036904	0.1291	0.29637	1	428	1	-0.036904
BEND3	10	0.95195	0.95529	1	1227	1	0.022652	0.24745	0.45849	1	633	3	0.022652
BHLHE40	10	0.40879	0.63769	1	790	2	0.11788	0.11698	0.28123	1	404	4	0.11788
BLM	10	0.39238	0.62498	1	773	2	0.17977	0.12301	0.28864	1	415	5	0.17977
BMI1	10	0.77768	0.88337	1	1124	1	0.16566	0.14568	0.31734	1	467	5	0.16566
BOD1L	10	0.032773	0.091439	1	130	5	-0.12553	0.78258	0.87619	1	1116	1	-0.12553
BPTF	10	0.58815	0.77849	1	989	2	0.12848	0.17652	0.34865	1	529	4	0.12848
BRAT1	10	0.57929	0.77564	1	977	3	-0.050341	0.98043	0.97499	1	1250	0	-0.050341
BRCA1	10	0.00025894	0.0010489	0.110458	16	7	-0.44826	0.98453	0.97692	1	1256	0	-0.44826
BRCA2	10	0.34686	0.58849	1	734	3	-0.10728	0.11481	0.26765	1	398	2	-0.10728
BRCC3	10	0.40577	0.63503	1	787	3	0.15366	0.13194	0.2997	1	433	4	0.15366
BRD4	10	0.26506	0.49464	1	612	3	0.17301	0.059078	0.15544	0.984646	265	6	0.17301
BRD8	10	0.10336	0.2587	1	306	5	-0.27187	0.72174	0.84668	1	1069	2	-0.27187
BRIP1	10	0.89479	0.92531	1	1194	1	0.14152	0.24091	0.45024	1	624	4	0.14152
BTAF1	10	0.58839	0.77849	1	991	2	0.070919	0.062598	0.16939	0.985005	277	4	0.070919
BTF3	10	0.022705	0.062165	0.969884	108	5	-0.11689	0.59209	0.78635	1	979	3	-0.11689
BTG2	10	0.84146	0.91418	1	1171	1	0.11957	0.15375	0.33182	1	485	4	0.11957
BUB1	10	0.80749	0.89428	1	1143	2	-0.03179	0.98835	0.98711	1	1259	0	-0.03179
C10orf2	10	0.53323	0.74118	1	918	2	0.053001	0.013507	0.03869	0.785459	83	3	0.053001
C11orf85	10	0.30864	0.54963	1	675	4	0.01338	0.34015	0.58471	1	752	4	0.01338
C15orf43	10	0.4219	0.64709	1	803	3	0.0029121	0.39754	0.6427	1	820	4	0.0029121
C1D	6	0.51441	0.66587	1	895	2	0.025073	0.38655	0.55492	1	806	2	0.025073
C1orf131	10	0.048634	0.12976	1	178	2	-0.0047789	0.24998	0.4611	1	638	3	-0.0047789
C9orf102	10	0.29519	0.52974	1	650	3	0.11659	0.036555	0.10844	0.981671	181	4	0.11659
C9orf116	10	0.071046	0.1769	1	228	4	0.023574	0.29367	0.52003	1	693	4	0.023574
CABIN1	10	0.25041	0.48191	1	596	2	0.12772	0.27775	0.48878	1	674	4	0.12772
CALCOCO2	10	0.99575	0.99577	1	1275	0	0.00012302	0.76923	0.86685	1	1103	2	0.00012302
CARM1	10	0.16737	0.35573	1	458	4	-0.11159	0.23253	0.44448	1	616	3	-0.11159
CASP8AP2	10	0.24446	0.47967	1	583	3	-0.078092	0.80341	0.88486	1	1133	2	-0.078092
CBL	10	0.18863	0.39313	1	496	2	0.12088	0.11406	0.26423	1	397	3	0.12088
CBX1	10	0.05663	0.16285	1	197	5	-0.21047	0.26321	0.47262	1	658	3	-0.21047
CBX2	10	0.70213	0.8423	1	1065	2	0.089173	0.61224	0.79492	1	996	3	0.089173
CBX3	10	0.58901	0.77849	1	994	1	0.044049	0.18405	0.35948	1	548	4	0.044049
CBX4	10	0.012844	0.038778	0.795748	76	6	-0.36786	0.11069	0.25473	1	389	1	-0.36786
CBX5	9	0.39341	0.60913	1	775	3	-0.051375	0.41293	0.62425	1	828	3	-0.051375
CBX8	10	0.4226	0.64883	1	805	3	0.1716	0.089452	0.21875	1	345	5	0.1716
CCAR1	10	0.35489	0.59606	1	744	2	0.076889	0.10985	0.25473	1	384	4	0.076889
CCDC111	10	0.4798	0.69566	1	855	3	0.059365	0.35892	0.59302	1	775	4	0.059365
CCDC79	10	0.19083	0.39313	1	499	3	-0.048045	0.22331	0.43565	1	602	2	-0.048045
CCDC88A	10	0.93078	0.94068	1	1211	1	0.1423	0.013558	0.03869	0.785459	84	4	0.1423
CCNA1	10	0.0057898	0.022085	0.795748	41	5	-0.14781	0.43475	0.67021	1	846	2	-0.14781
CCNA2	10	0.17844	0.37337	1	482	2	-0.032394	0.02076	0.086056	0.981671	111	4	-0.032394
CCNC	10	0.08554	0.22021	1	260	4	0.11685	0.018448	0.076755	0.981671	97	4	0.11685
CCND1	10	0.018716	0.055519	0.964428	97	4	-0.02973	0.087016	0.21281	1	338	4	-0.02973
CCNE1	10	0.015497	0.047046	0.876238	87	6	-0.2815	0.38378	0.62094	1	801	3	-0.2815
CCNE2	10	0.95156	0.95528	1	1225	1	0.016353	0.55073	0.75442	1	950	2	0.016353
CCNG1	10	0.069969	0.17689	1	225	5	-0.12422	0.89866	0.93707	1	1200	1	-0.12422
CCNG2	10	0.034451	0.097938	1	137	3	0.10968	0.086311	0.21106	1	336	5	0.10968
CCNH	10	0.15466	0.34544	1	431	4	-0.019323	0.25746	0.4657	1	651	4	-0.019323
CCNK	10	0.40015	0.62908	1	782	1	0.12477	0.38571	0.62296	1	804	4	0.12477
CCT2	9	0.66211	0.80709	1	1036	2	-0.051649	0.033559	0.099506	0.981671	169	2	-0.051649
CCT3	10	0.76575	0.87548	1	1116	2	0.14811	0.19243	0.38441	1	556	4	0.14811
CCT4	10	0.14209	0.32807	1	405	5	-0.064852	0.55995	0.76254	1	955	2	-0.064852
CCT5	10	0.65877	0.81352	1	1034	2	0.040993	0.034257	0.10844	0.981671	170	3	0.040993
CCT6A	10	0.0071463	0.025428	0.795748	48	7	-0.49703	0.028311	0.097785	0.981671	141	2	-0.49703
CCT7	10	0.49645	0.70512	1	878	3	-0.087536	0.066925	0.17312	0.985005	290	3	-0.087536
CCT8	10	0.17194	0.3603	1	469	3	-0.18389	0.97957	0.97311	1	1249	0	-0.18389
CD3EAP	10	0.55739	0.75919	1	952	2	-0.085326	0.12802	0.2932	1	426	4	-0.085326
CDC14A	10	0.82195	0.89908	1	1155	2	0.2436	0.055276	0.14681	0.981671	252	6	0.2436
CDC14B	10	0.624	0.80849	1	1015	1	0.12878	0.25145	0.4611	1	642	4	0.12878
CDC25A	10	0.21002	0.40906	1	533	3	-0.028696	0.054516	0.14681	0.981671	246	4	-0.028696
CDC25B	10	0.46136	0.67987	1	837	1	0.13711	0.09959	0.23068	1	365	5	0.13711
CDC25C	10	0.60689	0.79949	1	1007	3	-0.088808	0.61211	0.79492	1	995	2	-0.088808
CDC45	10	0.9525	0.95529	1	1228	1	0.50384	0.005883	0.019711	0.706867	46	7	0.50384
CDC5L	10	0.47071	0.69198	1	846	1	0.21964	0.077326	0.18807	0.999703	316	5	0.21964
CDC6	10	0.023443	0.064791	0.992484	110	5	0.082301	0.0092844	0.028237	0.755383	61	5	0.082301
CDIP1	10	0.39571	0.62907	1	777	3	-0.11004	0.40915	0.64812	1	825	2	-0.11004
CDK1	10	0.084194	0.20752	1	256	2	0.65374	0.0017853	0.0063725	0.565138	19	7	0.65374
CDK12	10	0.5845	0.77848	1	987	3	0.25345	0.014026	0.039636	0.785731	85	7	0.25345
CDK13	10	0.0094783	0.032885	0.795748	64	6	-0.30373	0.71251	0.84351	1	1064	1	-0.30373
CDK2	10	0.055978	0.16185	1	195	3	0.16742	0.026683	0.096774	0.981671	134	5	0.16742
CDK2AP1	10	0.020112	0.058492	0.969884	100	2	-0.012454	0.49541	0.71685	1	906	3	-0.012454
CDK5	10	0.044583	0.11938	1	167	4	-0.1296	0.83698	0.91128	1	1164	2	-0.1296
CDK5RAP3	10	0.61211	0.80471	1	1011	3	0.2057	0.053628	0.14507	0.981671	239	5	0.2057
CDK7	10	0.16921	0.35573	1	464	3	0.013971	0.25687	0.4657	1	650	4	0.013971
CDK9	10	0.4814	0.69566	1	856	3	0.0043735	0.60337	0.78842	1	988	3	0.0043735
CDKN1A	10	0.59447	0.78618	1	998	1	0.041868	0.5674	0.76639	1	959	3	0.041868
CDKN1B	10	0.49499	0.70512	1	876	3	0.13647	0.042413	0.12481	0.981671	201	4	0.13647
CDKN2A	10	0.9403	0.94735	1	1217	1	0.1694	0.04605	0.1289	0.981671	212	5	0.1694
CDKN2AIP	10	0.8385	0.9126	1	1168	2	-0.060082	0.96736	0.9654	1	1227	1	-0.060082
CDKN2D	10	0.16183	0.34864	1	447	3	-0.051684	0.50099	0.72794	1	912	3	-0.051684
CDT1	10	0.69354	0.83756	1	1059	2	0.50625	0.0044844	0.01595	0.664863	38	6	0.50625
CEBPB	10	0.69616	0.83756	1	1061	1	0.085797	0.13941	0.30977	1	450	4	0.085797
CENPF	10	0.81301	0.89907	1	1146	1	0.2263	0.032406	0.10594	0.981671	160	6	0.2263
CENPS	10	0.00037624	0.0016893	0.158141	18	4	-0.12785	0.78044	0.87619	1	1113	2	-0.12785
CENPX	10	0.00012814	0.00056115	0.067539	13	6	-0.3233	0.59041	0.78635	1	978	3	-0.3233
CEP170	10	0.0073484	0.026504	0.795748	52	6	-0.34641	0.54872	0.75259	1	949	3	-0.34641
CETN2	10	0.10171	0.25646	1	300	4	-0.13268	0.34985	0.59301	1	760	2	-0.13268
CETN3	10	0.30571	0.54357	1	669	3	-0.008518	0.22973	0.44027	1	608	3	-0.008518
CGGBP1	10	0.52614	0.73937	1	908	2	0.071702	0.094038	0.22208	1	355	4	0.071702
CHAF1A	10	0.12812	0.30873	1	364	5	-0.33992	0.56287	0.76638	1	957	3	-0.33992
CHAF1B	10	0.54235	0.74625	1	927	3	0.14044	0.18574	0.37738	1	549	3	0.14044
CHAMP1	10	0.99036	0.98933	1	1264	0	0.18487	0.018126	0.074134	0.981671	95	5	0.18487
CHD1	10	0.10725	0.26283	1	316	3	0.29931	0.00096415	0.0038752	0.519802	9	7	0.29931
CHD1L	10	0.26533	0.49464	1	613	4	-0.12991	0.02063	0.084958	0.981671	110	4	-0.12991
CHD2	10	0.15941	0.34864	1	442	4	-0.041445	0.61401	0.79493	1	997	3	-0.041445
CHD3	10	0.69357	0.83756	1	1060	2	0.010717	0.074454	0.18122	0.985005	310	3	0.010717
CHD4	10	0.093844	0.24857	1	278	3	-0.018018	0.37455	0.60552	1	789	4	-0.018018
CHD5	10	0.40334	0.63073	1	784	2	0.16281	0.15781	0.33732	1	500	5	0.16281
CHD6	10	0.69274	0.83756	1	1058	2	0.13188	0.15929	0.33915	1	502	5	0.13188
CHD7	10	0.40496	0.63073	1	785	3	-0.15976	0.99704	0.99716	1	1279	0	-0.15976
CHD8	10	0.85288	0.91641	1	1180	1	0.22028	0.020568	0.084958	0.981671	109	6	0.22028
CHD9	10	0.29484	0.52974	1	649	4	-0.1274	0.97477	0.9682	1	1241	1	-0.1274
CHEK1	9	0.25964	0.4872	1	606	3	0.24912	0.16783	0.32053	1	516	4	0.24912
CHEK2	10	0.30409	0.53735	1	666	4	-0.043151	0.22215	0.43367	1	599	3	-0.043151
CHFR	10	0.13395	0.30982	1	382	5	-0.033921	0.25038	0.4611	1	639	3	-0.033921
CHTF18	10	0.86819	0.91868	1	1183	1	-0.041977	0.32636	0.56417	1	735	3	-0.041977
CIB1	10	0.014191	0.040142	0.795748	83	6	-0.30342	0.52751	0.74352	1	931	2	-0.30342
CINP	10	0.54775	0.74845	1	936	1	-0.073388	0.37761	0.61013	1	793	3	-0.073388
CIRBP	10	0.1033	0.2587	1	305	4	-0.053093	0.52535	0.74351	1	930	2	-0.053093
CIZ1	10	0.90324	0.92761	1	1198	1	0.24871	0.045176	0.12698	0.981671	209	6	0.24871
CLOCK	10	0.18062	0.37827	1	485	4	-0.084167	0.35886	0.59302	1	774	1	-0.084167
CLSPN	10	0.02196	0.06059	0.969884	104	5	-0.22085	0.21547	0.42032	1	586	3	-0.22085
CNOT2	10	0.040741	0.10988	1	155	4	-0.11541	0.3732	0.60346	1	788	3	-0.11541
CNOT6	10	0.84644	0.91641	1	1174	2	0.20291	0.11891	0.28432	1	406	5	0.20291
CNOT7	10	0.58598	0.77848	1	988	3	0.11402	0.12571	0.29172	1	420	4	0.11402
CNOT8	10	0.054322	0.15869	1	192	3	0.037006	0.65224	0.81118	1	1030	3	0.037006
COPS5	10	0.29907	0.53262	1	658	2	0.34242	0.0084001	0.026709	0.755383	56	7	0.34242
COPS6	10	0.1196	0.28753	1	341	5	-0.095879	0.9928	0.99167	1	1268	0	-0.095879
COPS8	10	0.57609	0.76948	1	972	2	0.18997	0.13718	0.30807	1	445	5	0.18997
COPS9	10	0.73899	0.86205	1	1087	1	0.089175	0.21028	0.42031	1	579	3	0.089175
CPSF3	10	0.44797	0.66769	1	826	3	0.052212	0.13851	0.30807	1	448	3	0.052212
CREB1	10	0.67121	0.82523	1	1045	1	0.14543	0.38903	0.62297	1	810	4	0.14543
CREB3L2	10	0.30825	0.54963	1	674	4	-0.098258	0.97048	0.9663	1	1232	1	-0.098258
CREBBP	10	0.11151	0.27335	1	325	4	-0.015815	0.33857	0.57393	1	749	2	-0.015815
CRTC1	10	0.5676	0.76646	1	963	2	0.031361	0.078159	0.19139	1	318	4	0.031361
CRY1	10	0.12668	0.29318	1	360	5	-0.075565	0.39945	0.6427	1	822	3	-0.075565
CRY2	10	0.049991	0.13387	1	183	5	-0.22458	0.7519	0.86037	1	1092	2	-0.22458
CSNK1D	10	0.441	0.65764	1	820	3	-0.051309	0.97491	0.9682	1	1242	1	-0.051309
CSNK1E	10	0.81983	0.89908	1	1153	1	-0.047377	0.56508	0.76638	1	958	3	-0.047377
CSNK2A1	10	0.48849	0.69776	1	869	3	-0.093424	0.12775	0.2932	1	425	3	-0.093424
CSTF2	10	0.15259	0.34544	1	424	4	-0.064617	0.66697	0.8205	1	1038	2	-0.064617
CTBP1	10	0.3681	0.60434	1	757	3	-0.020015	0.61593	0.79493	1	998	3	-0.020015
CTC1	10	0.41816	0.64709	1	800	3	0.12027	0.0057209	0.019211	0.706867	45	3	0.12027
CTNNB1	10	0.12022	0.29018	1	342	5	-0.14593	0.27188	0.48686	1	668	2	-0.14593
CUL4A	10	0.89509	0.92531	1	1195	1	-0.0060804	0.98108	0.975	1	1251	0	-0.0060804
CUL4B	10	0.51393	0.72662	1	894	2	0.30447	0.0053118	0.017825	0.682606	44	6	0.30447
CUX1	9	0.13741	0.30333	1	393	2	0.0023436	0.49185	0.70583	1	901	2	0.0023436
CXXC5	10	0.77383	0.88197	1	1122	2	0.034837	0.11687	0.28123	1	403	3	0.034837
DAXX	10	0.35112	0.59605	1	741	3	-0.11144	0.045316	0.12698	0.981671	210	4	-0.11144
DBF4	10	0.60875	0.80215	1	1009	3	-0.03913	0.517	0.735	1	925	3	-0.03913
DBR1	10	0.49788	0.70957	1	880	3	0.21526	0.16517	0.34355	1	513	4	0.21526
DCK	10	0.33206	0.58173	1	709	4	-0.048223	0.66782	0.8205	1	1039	1	-0.048223
DCLRE1A	10	0.35082	0.59605	1	740	3	-0.034974	0.2143	0.42032	1	584	4	-0.034974
DCLRE1B	10	0.35988	0.59606	1	749	2	0.10928	0.29387	0.52003	1	695	4	0.10928
DCLRE1C	10	0.42423	0.64883	1	807	3	0.078327	0.66362	0.81862	1	1036	3	0.078327
DCP2	10	0.086622	0.22247	1	265	4	-0.10691	0.019331	0.079969	0.981671	103	3	-0.10691
DDB1	10	0.94167	0.94853	1	1218	1	0.11071	0.77578	0.87618	1	1108	2	0.11071
DDB2	10	0.82862	0.90233	1	1159	1	0.32353	0.025484	0.096169	0.981671	130	6	0.32353
DDIT3	10	0.029801	0.088495	1	123	2	0.17583	0.1388	0.30807	1	449	5	0.17583
DDX	10	0.98717	0.98688	1	1261	0	0.0040545	0.051637	0.1364	0.981671	229	2	0.0040545
DDX1	10	0.0105	0.03547	0.795748	66	6	-0.27659	0.23552	0.44448	1	620	2	-0.27659
DDX10	10	0.40688	0.63504	1	788	1	-0.0070325	0.18062	0.3576	1	541	3	-0.0070325
DDX12P	2	0.49628	0.4848	1	877	1	-0.19984	0.90849	0.91237	1	1204	0	-0.19984
DDX17	10	0.57833	0.77337	1	976	3	-0.082177	0.28529	0.4977	1	682	4	-0.082177
DDX18	10	0.13717	0.31891	1	392	3	-0.10048	0.85617	0.91832	1	1178	2	-0.10048
DDX19A	9	0.73127	0.84946	1	1083	2	-0.093909	0.68292	0.8108	1	1044	2	-0.093909
DDX19B	10	0.21148	0.4147	1	537	3	0.037365	0.62951	0.80224	1	1011	3	0.037365
DDX20	10	0.99266	0.99194	1	1271	0	0.33969	0.079982	0.19312	1	323	5	0.33969
DDX21	10	0.6015	0.79563	1	1003	3	-0.053371	0.008001	0.025217	0.755383	55	2	-0.053371
DDX23	10	0.15574	0.34863	1	434	3	0.080199	0.097667	0.22911	1	360	4	0.080199
DDX24	10	0.26096	0.49057	1	608	2	0.080459	0.64658	0.81117	1	1025	3	0.080459
DDX25	10	0.93745	0.9441	1	1215	1	0.034741	0.33454	0.57393	1	746	3	0.034741
DDX27	10	0.63061	0.80976	1	1021	2	0.12676	0.36583	0.59699	1	782	4	0.12676
DDX28	10	0.74798	0.86761	1	1100	2	0.1882	0.018514	0.076761	0.981671	99	6	0.1882
DDX31	10	0.55766	0.75919	1	953	3	-0.062557	0.99356	0.99253	1	1270	0	-0.062557
DDX39A	10	0.2811	0.50779	1	629	2	0.23513	0.036478	0.10844	0.981671	180	6	0.23513
DDX39B	10	0.70825	0.84504	1	1069	2	-0.033634	0.19623	0.39396	1	561	2	-0.033634
DDX3X	10	0.62496	0.80849	1	1017	2	-0.014048	0.65023	0.81118	1	1026	2	-0.014048
DDX3Y	10	0.97068	0.9682	1	1242	1	0.11375	0.11227	0.25595	1	390	5	0.11375
DDX4	10	0.036177	0.097943	1	145	4	0.11493	0.24789	0.45849	1	635	4	0.11493
DDX41	10	0.14125	0.32806	1	401	4	0.013348	0.81546	0.89227	1	1139	2	0.013348
DDX42	10	0.98142	0.97786	1	1256	0	0.074251	0.090092	0.21875	1	348	4	0.074251
DDX43	10	0.27372	0.49922	1	621	4	-0.018169	0.13373	0.30459	1	438	3	-0.018169
DDX46	10	0.69115	0.83393	1	1057	2	0.096955	0.61986	0.79872	1	1002	2	0.096955
DDX47	10	0.20835	0.40905	1	530	4	0.11153	0.46463	0.69827	1	873	3	0.11153
DDX49	10	0.97118	0.96821	1	1244	1	0.41	0.029196	0.099736	0.981671	145	6	0.41
DDX5	10	0.19595	0.39313	1	508	3	0.16516	0.062053	0.16939	0.985005	275	4	0.16516
DDX50	10	0.092786	0.24857	1	275	4	-0.1516	0.051897	0.13732	0.981671	231	1	-0.1516
DDX51	10	0.54586	0.74626	1	930	3	0.018296	0.64067	0.80798	1	1017	3	0.018296
DDX52	10	0.0019248	0.006631	0.385285	28	7	-0.37074	0.20377	0.39698	1	571	3	-0.37074
DDX53	10	0.71201	0.84635	1	1072	2	0.00052581	0.96957	0.9663	1	1230	1	0.00052581
DDX54	10	0.8366	0.90472	1	1166	2	0.05671	0.22099	0.43136	1	596	3	0.05671
DDX55	10	0.19495	0.39313	1	505	2	-0.13234	0.0068169	0.022996	0.745145	52	4	-0.13234
DDX56	10	0.013045	0.038784	0.795748	77	4	-0.16366	0.61919	0.79872	1	999	3	-0.16366
DDX58	10	0.33753	0.58422	1	719	2	0.091138	0.25788	0.46571	1	653	4	0.091138
DDX59	10	0.16205	0.34864	1	448	4	-0.14552	0.14321	0.31733	1	459	2	-0.14552
DDX6	10	0.13819	0.32384	1	394	3	-0.036304	0.82045	0.89496	1	1143	2	-0.036304
DDX60	10	0.037956	0.10605	1	151	2	-0.0033333	0.45826	0.69393	1	870	3	-0.0033333
DDX60L	10	0.99151	0.9905	1	1266	0	0.16756	0.061181	0.16599	0.985005	272	5	0.16756
DFFA	10	0.062411	0.16656	1	214	4	-0.11473	0.23394	0.44448	1	617	4	-0.11473
DFFB	10	0.27425	0.49922	1	622	3	0.057738	0.1326	0.30306	1	435	5	0.057738
DHX15	10	0.47778	0.69199	1	853	2	-0.093274	0.60752	0.79332	1	990	2	-0.093274
DHX16	10	0.28065	0.50779	1	628	4	0.24922	0.046392	0.12891	0.981671	213	5	0.24922
DHX29	10	0.82534	0.89908	1	1157	2	0.080788	0.30227	0.52182	1	707	4	0.080788
DHX30	10	0.13835	0.32384	1	395	4	-0.13644	0.14122	0.31733	1	454	3	-0.13644
DHX32	10	0.13009	0.30873	1	373	4	0.08376	0.026073	0.096175	0.981671	132	3	0.08376
DHX33	10	0.096002	0.25133	1	284	5	-0.24977	0.29866	0.52181	1	702	2	-0.24977
DHX34	10	0.94761	0.95181	1	1222	1	-0.029406	0.42703	0.65839	1	840	2	-0.029406
DHX35	10	0.16883	0.35573	1	463	3	0.026439	0.71851	0.84508	1	1066	2	0.026439
DHX36	10	0.46861	0.6878	1	845	2	0.018475	0.44755	0.67596	1	861	3	0.018475
DHX37	10	0.65462	0.81114	1	1032	2	0.09318	0.071678	0.18121	0.985005	302	3	0.09318
DHX38	10	0.1591	0.34863	1	440	4	0.033924	0.023443	0.091321	0.981671	122	3	0.033924
DHX40	10	0.99356	0.99345	1	1272	0	0.31325	0.0034531	0.01266	0.646415	33	5	0.31325
DHX57	10	0.99156	0.9905	1	1267	0	0.17498	0.042127	0.12481	0.981671	199	5	0.17498
DHX58	10	0.03223	0.089835	1	128	6	-0.18614	0.38847	0.62297	1	808	1	-0.18614
DHX8	10	0.21116	0.41278	1	536	3	0.33103	0.019472	0.079969	0.981671	104	4	0.33103
DHX9	10	0.18546	0.38277	1	492	3	-0.20116	0.74776	0.85889	1	1086	1	-0.20116
DICER1	10	0.34016	0.58848	1	725	2	0.06939	0.83596	0.91017	1	1161	2	0.06939
DKC1	10	0.80979	0.89428	1	1144	2	0.082254	0.037005	0.11147	0.981671	185	3	0.082254
DMAP1	10	0.58914	0.77849	1	995	3	0.27755	0.053804	0.14507	0.981671	241	6	0.27755
DMC1	10	0.7676	0.87549	1	1118	2	0.065742	0.20507	0.41376	1	574	4	0.065742
DNA2	6	0.47178	0.62391	1	848	1	-0.27022	0.95734	0.95613	1	1223	0	-0.27022
DNASE1L1	10	0.21486	0.42033	1	543	3	0.0097613	0.39525	0.6427	1	816	4	0.0097613
DNASE1L2	10	0.39227	0.62498	1	772	2	0.00397	0.71429	0.84351	1	1065	2	0.00397
DNASE1L3	10	0.94597	0.95064	1	1220	1	0.12391	0.70138	0.83632	1	1054	2	0.12391
DNASE2	10	0.52103	0.73534	1	901	3	0.20634	0.0021227	0.0081881	0.646415	21	5	0.20634
DNMT1	10	0.57955	0.77564	1	978	2	0.16979	0.028427	0.097791	0.981671	143	5	0.16979
DNTTIP2	10	0.83557	0.90472	1	1164	2	0.08517	0.44443	0.67595	1	856	2	0.08517
DOM3Z	10	0.35629	0.59606	1	746	3	-0.12395	0.32786	0.56846	1	738	2	-0.12395
DOT1L	10	0.99801	0.99731	1	1280	0	0.19794	0.021846	0.088736	0.981671	113	6	0.19794
DPF2	10	0.48767	0.69776	1	867	2	-0.033073	0.23707	0.44448	1	621	3	-0.033073
DQX1	10	0.76178	0.87398	1	1114	2	0.026225	0.38896	0.62297	1	809	2	0.026225
DTL	9	0.51548	0.71287	1	897	2	0.0010497	0.32633	0.55435	1	734	2	0.0010497
DUT	10	0.3363	0.58422	1	717	4	-0.13746	0.53715	0.74887	1	937	2	-0.13746
DYRK1A	10	0.20194	0.40188	1	515	2	0.034399	0.75062	0.85889	1	1090	1	0.034399
DYRK3	10	0.0066189	0.023648	0.795748	44	5	-0.12107	0.41022	0.64812	1	826	2	-0.12107
E1	10	0.0066595	0.023654	0.795748	45	3	-0.12086	0.99736	0.99739	1	1280	0	-0.12086
E2F1	10	0.29629	0.52974	1	652	2	0.029143	0.14517	0.31734	1	464	3	0.029143
E2F4	10	0.42936	0.64884	1	809	3	-0.025104	0.14384	0.31733	1	460	3	-0.025104
E2F7	10	0.32042	0.55914	1	686	3	0.13449	0.099279	0.23068	1	364	5	0.13449
E2F8	10	0.32965	0.57879	1	703	4	0.15071	0.07277	0.18121	0.985005	304	5	0.15071
EFTUD2	10	0.16816	0.35573	1	461	4	-0.00095079	0.00038231	0.0017363	0.519802	4	5	-0.00095079
EGF	10	0.9568	0.95735	1	1229	1	-0.00062588	0.0089027	0.027485	0.755383	58	4	-0.00062588
EGR1	10	0.034998	0.097938	1	140	4	-0.039305	0.7869	0.8777	1	1118	2	-0.039305
EHMT1	9	0.99814	0.99829	1	1281	0	0.16332	0.082547	0.1933	1	328	5	0.16332
EHMT2	10	0.2073	0.40905	1	528	3	0.032913	0.17875	0.35217	1	536	4	0.032913
EIF4A1	10	0.91159	0.9298	1	1202	1	0.0047516	0.37785	0.61013	1	794	4	0.0047516
EIF4A2	10	0.34503	0.58849	1	732	4	-0.11018	0.75237	0.86037	1	1093	1	-0.11018
EIF4A3	10	0.074967	0.18644	1	233	2	0.3034	0.0031815	0.012066	0.646415	27	5	0.3034
EIF4B	10	0.32736	0.56451	1	700	3	-0.075522	0.54036	0.75055	1	940	3	-0.075522
EIF4H	10	0.0036973	0.013547	0.67058	33	4	0.090859	0.14298	0.31733	1	457	5	0.090859
ELF1	10	0.05259	0.15195	1	189	4	-0.18651	0.46485	0.69827	1	874	2	-0.18651
ELL	9	0.75885	0.86248	1	1111	2	0.072163	0.45353	0.6771	1	866	3	0.072163
ELL3	10	0.17287	0.3603	1	472	4	-0.13036	0.99681	0.99671	1	1278	0	-0.13036
EME1	10	0.57812	0.77337	1	975	3	0.065483	0.0023562	0.0095161	0.646415	22	4	0.065483
EME2	10	0.74236	0.86328	1	1089	2	0.24938	0.036586	0.10844	0.981671	183	6	0.24938
EMSY	10	0.049276	0.13193	1	179	4	0.041574	0.59377	0.78842	1	981	3	0.041574
ENDOV	10	0.16813	0.35573	1	460	2	0.09408	0.3833	0.62094	1	799	3	0.09408
ENPP2	10	0.30488	0.54356	1	668	4	-0.13457	0.6681	0.8205	1	1040	1	-0.13457
ENPP3	10	0.093338	0.24857	1	277	4	-0.13475	0.31167	0.53265	1	713	3	-0.13475
ENPP7	10	0.79001	0.88645	1	1136	2	0.10583	0.17827	0.35216	1	533	4	0.10583
EP300	10	0.12137	0.29018	1	345	3	0.17623	0.82641	0.89917	1	1153	2	0.17623
EP400	10	0.85758	0.91642	1	1181	1	0.27529	0.0086662	0.026938	0.755383	57	5	0.27529
EPC1	10	0.17342	0.3603	1	475	2	0.10207	0.094737	0.22208	1	357	4	0.10207
ERCC1	6	0.045238	0.10606	1	168	3	-0.10205	0.65863	0.74598	1	1034	1	-0.10205
ERCC2	10	0.35268	0.59605	1	742	3	0.054304	0.039432	0.11689	0.981671	193	3	0.054304
ERCC3	10	0.56417	0.76351	1	960	3	-0.1852	0.28957	0.51775	1	687	1	-0.1852
ERCC4	10	0.57364	0.76803	1	970	1	0.13896	0.054463	0.14589	0.981671	245	5	0.13896
ERCC5	10	0.46485	0.68556	1	843	1	0.16319	0.29661	0.52003	1	698	4	0.16319
ERCC6	10	0.34872	0.59605	1	736	3	0.065599	0.12747	0.2932	1	424	4	0.065599
ERCC6L	10	0.98128	0.97786	1	1254	0	0.037452	0.31742	0.54316	1	725	3	0.037452
ERCC8	6	0.4969	0.65166	1	879	2	0.02091	0.43211	0.5886	1	843	2	0.02091
EREG	10	0.12848	0.30873	1	367	5	-0.16984	0.54134	0.75055	1	941	1	-0.16984
ERI1	10	0.13583	0.31495	1	387	3	-0.023191	0.26387	0.47262	1	659	1	-0.023191
ERN2	10	0.38588	0.61184	1	766	3	0.044292	0.48959	0.71004	1	898	3	0.044292
ESCO1	10	0.38876	0.61894	1	769	2	-0.042884	0.38612	0.62296	1	805	2	-0.042884
ESRP1	10	0.31502	0.55471	1	678	1	0.048814	0.0026734	0.010262	0.646415	24	3	0.048814
ESRRA	10	0.2935	0.52973	1	647	3	0.16761	0.043168	0.12577	0.981671	202	5	0.16761
ETAA1	10	0.014142	0.040136	0.795748	82	6	-0.18651	0.22244	0.43368	1	601	3	-0.18651
ETV3	10	0.88677	0.92423	1	1191	1	0.099167	0.31561	0.54315	1	720	4	0.099167
ETV6	10	0.62967	0.8085	1	1020	2	0.22479	0.053927	0.14507	0.981671	242	6	0.22479
EXO1	10	0.003812	0.013929	0.67058	35	6	-0.38438	0.80314	0.88486	1	1132	1	-0.38438
EXO5	10	0.36396	0.60305	1	753	3	-0.0086154	0.20522	0.41376	1	575	3	-0.0086154
EXOSC10	10	0.4618	0.67987	1	839	3	-0.046213	0.45297	0.68195	1	865	2	-0.046213
EXOSC2	10	0.19934	0.39659	1	511	4	-0.13777	0.0094481	0.028243	0.755383	62	3	-0.13777
EXOSC7	10	0.09753	0.25487	1	291	5	-0.21989	0.96489	0.96014	1	1226	1	-0.21989
EXOSC9	10	0.45094	0.67194	1	828	2	0.03645	0.35268	0.59301	1	764	2	0.03645
EYA1	10	0.12504	0.29149	1	356	2	-0.094022	0.65029	0.81118	1	1027	3	-0.094022
EYA2	10	0.41401	0.64522	1	797	2	-0.026077	0.26654	0.47525	1	663	3	-0.026077
EYA3	10	0.0092463	0.032556	0.795748	63	6	-0.38999	0.39168	0.62956	1	815	3	-0.38999
EZH2	10	0.995	0.99493	1	1273	0	0.12999	0.15089	0.33008	1	482	5	0.12999
FAAP100	10	8.67e-09	2.94e-06	0.001238	4	10	-0.89421	1	1	1	1284	0	-0.89421
FAAP20	10	2.81e-05	0.00012046	0.022552	9	6	-0.39434	0.99488	0.99419	1	1272	0	-0.39434
FAAP24	10	4.5e-06	2.64e-05	0.006365	7	9	-0.51468	0.99372	0.99253	1	1271	0	-0.51468
FAM76B	10	0.79247	0.88947	1	1139	2	0.080611	0.29019	0.51776	1	688	3	0.080611
FAN1	10	0.049815	0.13194	1	182	4	-0.14173	0.1739	0.34865	1	525	4	-0.14173
FANCA	10	1.99e-10	2.94e-06	0.001238	3	10	-1.068	1	1	1	1285	0	-1.068
FANCB	10	6.69e-05	0.00032024	0.044967	11	8	-0.51121	0.99316	0.99253	1	1269	0	-0.51121
FANCC	10	8.31e-05	0.00042013	0.054455	12	6	-0.35438	0.67233	0.82051	1	1042	1	-0.35438
FANCD2	10	6.36e-05	0.00029086	0.044967	10	7	-0.4604	0.99984	0.99984	1	1283	0	-0.4604
FANCE	10	0.0077802	0.028578	0.795748	55	4	-0.10402	0.87686	0.93332	1	1192	2	-0.10402
FANCF	10	1.3e-11	2.94e-06	0.001238	2	9	-1.195	0.99979	0.9998	1	1282	0	-1.195
FANCG	10	1.29e-05	4.99e-05	0.01052	8	8	-0.59318	0.90164	0.93901	1	1202	1	-0.59318
FANCI	10	0.0012869	0.0050328	0.353342	23	7	-0.30076	0.97785	0.97215	1	1246	1	-0.30076
FANCL	10	1.01e-06	8.81e-06	0.002475	5	9	-0.61316	0.43631	0.67021	1	848	1	-0.61316
FANCM	6	0.00013369	0.00031436	0.044967	14	5	-0.55852	0.88348	0.86952	1	1196	1	-0.55852
FBH1	10	0.82339	0.89908	1	1156	1	0.11309	0.14215	0.31733	1	455	4	0.11309
FBXO4	10	0.050965	0.13387	1	185	5	-0.1581	0.82801	0.90062	1	1155	2	-0.1581
FBXO5	10	0.10939	0.26403	1	321	3	-0.11383	0.87412	0.92996	1	1189	1	-0.11383
FBXW7	10	0.12977	0.30873	1	370	3	-0.080904	0.98899	0.98759	1	1262	0	-0.080904
FEM1B	10	0.18355	0.38277	1	490	2	0.05063	0.063123	0.1694	0.985005	281	4	0.05063
FEN1	10	0.044097	0.11937	1	166	6	-0.33367	0.48917	0.71004	1	897	1	-0.33367
FIGNL1	10	0.65277	0.81114	1	1031	1	-0.04603	0.42387	0.65643	1	837	3	-0.04603
FKBP4	10	0.97479	0.9726	1	1247	0	0.083066	0.34523	0.58905	1	755	4	0.083066
FKBP5	10	0.23663	0.46849	1	571	3	-0.0036305	0.14448	0.31734	1	462	4	-0.0036305
FNBP4	10	0.12828	0.30873	1	366	4	-0.1315	0.70875	0.84025	1	1062	1	-0.1315
FOS	10	0.87149	0.92098	1	1184	1	-0.11375	0.036012	0.10844	0.981671	178	4	-0.11375
FOSL2	10	0.71545	0.84982	1	1073	2	0.14212	0.042366	0.12481	0.981671	200	5	0.14212
FOXJ2	10	0.048519	0.12976	1	177	5	-0.26313	0.46861	0.69827	1	875	3	-0.26313
FOXK2	10	0.16689	0.35573	1	457	3	0.0094935	0.52045	0.7405	1	928	3	0.0094935
FOXM1	10	0.32044	0.55914	1	687	3	0.05938	0.86932	0.92757	1	1188	2	0.05938
FOXN3	10	0.58069	0.77565	1	981	1	-0.051915	0.98193	0.97599	1	1252	0	-0.051915
FOXO1	10	0.25884	0.48408	1	605	4	0.0036921	0.16342	0.34355	1	507	4	0.0036921
FOXO3	10	0.25027	0.48191	1	595	3	0.16279	0.11039	0.25473	1	388	5	0.16279
FOXO4	10	0.17587	0.37042	1	480	3	-0.031296	0.18141	0.3576	1	543	3	-0.031296
FOXP1	10	0.93222	0.94069	1	1212	1	0.16397	0.10758	0.25472	1	380	5	0.16397
FTO	10	0.10539	0.26047	1	312	5	-0.16418	0.47911	0.70838	1	887	3	-0.16418
FUBP3	10	0.2427	0.47967	1	579	2	0.12349	0.181	0.3576	1	542	2	0.12349
FUS	10	0.15311	0.34544	1	426	2	0.072609	0.49477	0.71685	1	904	3	0.072609
FZR1	10	0.28676	0.51919	1	638	4	0.14741	0.079248	0.19311	1	322	5	0.14741
G3BP1	10	0.24151	0.47566	1	578	2	-0.020018	0.97266	0.96631	1	1237	1	-0.020018
GADD45A	10	0.24056	0.47566	1	577	3	-0.0298	0.069259	0.17828	0.985005	297	3	-0.0298
GADD45G	10	0.19243	0.39313	1	502	3	0.072855	0.051297	0.1356	0.981671	228	4	0.072855
GADD45GIP1	10	0.85165	0.91641	1	1179	1	0.34969	0.013241	0.038308	0.785459	82	7	0.34969
GATAD2A	10	0.2123	0.41831	1	538	3	0.037843	0.47167	0.70314	1	878	2	0.037843
GATAD2B	10	0.083168	0.20751	1	254	4	-0.13399	0.74013	0.8553	1	1083	2	-0.13399
GINS1	10	0.19997	0.39659	1	512	2	0.15342	0.32135	0.55738	1	728	4	0.15342
GINS2	10	0.69012	0.83393	1	1056	2	0.18855	0.47613	0.70838	1	883	3	0.18855
GINS4	10	0.43542	0.65148	1	814	3	0.055167	0.25041	0.4611	1	640	3	0.055167
GLI1	10	0.0049308	0.018283	0.795748	38	5	-0.32698	0.31374	0.5367	1	716	4	-0.32698
GLI2	10	0.99224	0.99194	1	1268	0	0.12137	0.022777	0.089547	0.981671	117	4	0.12137
GLYR1	10	0.14439	0.32912	1	408	5	0.019146	0.0044037	0.015944	0.664863	37	4	0.019146
GMNN	10	0.28526	0.51919	1	637	3	0.078342	0.4915	0.71004	1	900	2	0.078342
GNL1	10	0.090846	0.23548	1	271	5	-0.058055	0.43418	0.67021	1	844	3	-0.058055
GNL3	10	0.87854	0.92098	1	1187	1	0.2719	0.022624	0.089541	0.981671	116	5	0.2719
GNL3L	10	0.14195	0.32807	1	404	3	-0.15142	0.12162	0.28572	1	411	3	-0.15142
GPS1	10	0.11182	0.27335	1	326	5	-0.17028	0.64562	0.81117	1	1024	1	-0.17028
GRHL2	10	0.021161	0.059068	0.969884	102	4	0.014124	0.35755	0.59302	1	771	3	0.014124
GRHL3	10	0.92896	0.93965	1	1210	1	0.073923	0.59482	0.78842	1	983	3	0.073923
GTF2F2	10	0.46162	0.67987	1	838	3	0.20524	0.061406	0.16818	0.985005	273	6	0.20524
GTF2H1	10	0.083346	0.20751	1	255	3	0.16683	0.14863	0.32839	1	472	4	0.16683
GTF2H2	5	0.13523	0.26795	1	386	1	-0.077891	0.61161	0.68917	1	993	1	-0.077891
GTF2H3	10	0.04309	0.11754	1	163	6	-0.27903	0.4395	0.67412	1	850	2	-0.27903
GTF2H4	10	0.086377	0.22247	1	263	5	-0.19943	0.62114	0.80046	1	1003	3	-0.19943
GTF2H5	10	0.21976	0.42389	1	551	3	0.18541	0.029966	0.10053	0.981671	149	5	0.18541
GTF2I	10	0.14176	0.32806	1	402	4	-0.10968	0.19371	0.38792	1	557	3	-0.10968
GTF2IRD1	10	0.14614	0.33196	1	411	3	-0.059579	0.47278	0.70315	1	880	3	-0.059579
GTF3C1	10	0.086412	0.22247	1	264	4	-0.038531	0.83807	0.91247	1	1165	2	-0.038531
GTPBP4	10	0.17272	0.3603	1	471	4	0.17324	0.22083	0.43136	1	595	4	0.17324
H1F0	10	0.73112	0.85683	1	1082	1	0.20016	0.023354	0.091321	0.981671	121	5	0.20016
H2AFV	10	0.5902	0.78396	1	997	3	-0.046694	0.027578	0.09678	0.981671	138	4	-0.046694
H2AFX	10	0.26713	0.49464	1	617	3	-0.042526	0.26476	0.47525	1	660	3	-0.042526
H2AFZ	10	0.33106	0.5788	1	707	3	0.063098	0.49668	0.71685	1	908	3	0.063098
HAT1	10	0.7869	0.88489	1	1133	2	0.030892	0.7735	0.87325	1	1106	2	0.030892
HDAC1	10	0.042378	0.11371	1	159	3	0.043942	0.25628	0.4657	1	649	3	0.043942
HDAC10	10	0.1534	0.34544	1	427	2	0.11574	0.064053	0.17078	0.985005	284	5	0.11574
HDAC2	10	0.42942	0.64884	1	810	2	0.27024	0.012844	0.037392	0.785459	81	7	0.27024
HDAC7	10	0.12468	0.29149	1	355	4	0.16459	0.021996	0.088742	0.981671	114	5	0.16459
HDAC8	10	0.14583	0.33196	1	410	2	0.24029	0.012059	0.037386	0.785459	78	7	0.24029
HDGFL2	10	0.32643	0.56451	1	697	3	-0.10677	0.82372	0.89496	1	1150	2	-0.10677
HEATR1	10	0.39927	0.62908	1	781	2	-0.083702	0.057158	0.15416	0.983967	260	3	-0.083702
HELB	10	0.007678	0.028572	0.795748	54	7	-0.29322	0.95391	0.95409	1	1221	1	-0.29322
HELLS	10	0.49911	0.70957	1	882	1	0.0975	0.13102	0.29798	1	431	5	0.0975
HELQ	10	1.08e-12	2.94e-06	0.001238	1	9	-1.0829	0.98355	0.97599	1	1253	0	-1.0829
HELZ	10	0.3317	0.58173	1	708	1	0.25446	0.029435	0.099741	0.981671	146	6	0.25446
HES1	10	0.26699	0.49464	1	616	3	0.0026949	0.036342	0.10844	0.981671	179	4	0.0026949
HFM1	10	0.37707	0.60719	1	763	2	0.023056	0.68849	0.82929	1	1048	2	0.023056
HIC1	10	0.72475	0.85185	1	1076	2	-0.045391	0.055683	0.14908	0.983967	254	4	-0.045391
HINFP	10	0.95018	0.95426	1	1224	1	0.36895	0.039175	0.11621	0.981671	191	5	0.36895
HIPK1	10	0.11344	0.27789	1	329	4	-0.1317	0.42526	0.65643	1	839	2	-0.1317
HIPK2	10	0.093175	0.24857	1	276	4	-0.066662	0.97507	0.9682	1	1243	1	-0.066662
HIST1H1C	10	0.012487	0.038156	0.795748	74	5	-0.11129	0.4016	0.64614	1	824	3	-0.11129
HIST1H1E	10	0.60818	0.79949	1	1008	1	0.14967	0.0043503	0.015944	0.664863	36	5	0.14967
HIST1H2AA	10	0.91514	0.9321	1	1206	1	-0.018817	0.36498	0.59699	1	781	2	-0.018817
HIST1H2AC	10	0.052859	0.15196	1	190	5	-0.16531	0.75915	0.86385	1	1100	2	-0.16531
HIST1H2AD	10	0.56792	0.76646	1	964	2	0.059157	0.57556	0.77007	1	967	3	0.059157
HIST1H2AH	7	0.012646	0.03322	0.795748	75	4	-0.33737	0.68429	0.78265	1	1046	2	-0.33737
HIST1H2AK	9	0.58819	0.76709	1	990	1	0.1037	0.77277	0.85571	1	1105	2	0.1037
HIST1H2BA	9	0.29603	0.52122	1	651	2	0.12859	0.43626	0.66718	1	847	3	0.12859
HIST1H2BB	4	0.079412	0.1647	1	248	3	-0.3728	0.96816	0.96895	1	1228	0	-0.3728
HIST1H2BD	8	0.49405	0.68551	1	874	1	0.21797	0.088911	0.20955	1	342	4	0.21797
HIST1H2BH	4	0.24434	0.36024	1	582	1	-0.026903	0.54021	0.60373	1	939	1	-0.026903
HIST1H2BJ	7	0.18899	0.35307	1	498	1	-0.14355	0.73309	0.82101	1	1076	1	-0.14355
HIST1H2BK	7	0.0010989	0.0034521	0.264401	22	4	-0.55374	0.65627	0.77101	1	1032	2	-0.55374
HIST1H2BL	6	0.20461	0.36615	1	523	3	-0.16104	0.79759	0.81539	1	1127	1	-0.16104
HIST1H2BM	8	0.00084377	0.0031818	0.255304	20	3	-0.10088	0.93595	0.93282	1	1211	1	-0.10088
HIST1H2BN	10	0.12368	0.29018	1	353	1	0.28932	0.0094498	0.028243	0.755383	63	6	0.28932
HIST1H2BO	8	0.89878	0.90898	1	1197	1	0.12261	0.14978	0.28996	1	475	4	0.12261
HIST2H2AB	10	0.76355	0.87398	1	1115	2	0.040568	0.22889	0.44027	1	607	2	0.040568
HIST2H2AC	5	0.83734	0.82959	1	1167	0	0.14245	0.82443	0.81861	1	1152	1	0.14245
HIST2H2BE	10	0.3436	0.58849	1	728	3	-0.045274	0.54248	0.75258	1	943	1	-0.045274
HIST3H2A	10	0.58961	0.78396	1	996	3	-0.01104	0.72135	0.84668	1	1068	2	-0.01104
HIST3H2BB	10	0.084385	0.20752	1	257	4	-0.11963	0.70393	0.83838	1	1057	2	-0.11963
HIST3H3	10	0.50075	0.70958	1	883	1	-0.0095503	0.33245	0.57393	1	742	3	-0.0095503
HLTF	10	0.28166	0.5078	1	632	2	0.089411	0.49804	0.7206	1	909	3	0.089411
HMBOX1	10	0.15394	0.34544	1	429	4	0.042048	0.040906	0.11961	0.981671	198	4	0.042048
HMGA1	10	0.68661	0.83021	1	1053	2	0.14962	0.15128	0.33008	1	484	5	0.14962
HMGA2	10	0.0071945	0.025434	0.795748	50	6	-0.33035	0.92703	0.94362	1	1208	1	-0.33035
HMGB1	10	0.55265	0.74846	1	946	3	0.044112	0.32401	0.56171	1	732	4	0.044112
HMGB2	10	0.19683	0.39313	1	509	3	0.052686	0.16975	0.34514	1	519	5	0.052686
HMGN5	10	0.015738	0.047381	0.876238	89	6	-0.30685	0.80011	0.88349	1	1130	2	-0.30685
HNRNPA0	10	0.49829	0.70957	1	881	2	0.11293	0.84608	0.91473	1	1170	2	0.11293
HNRNPA1	10	0.531	0.74117	1	915	1	0.18565	0.075679	0.18432	0.996256	311	5	0.18565
HNRNPC	10	0.54806	0.74845	1	938	3	-0.15902	0.035738	0.10844	0.981671	177	1	-0.15902
HNRNPF	10	0.57192	0.76803	1	968	3	-0.02327	0.31512	0.54099	1	719	3	-0.02327
HNRNPK	10	0.41825	0.64709	1	801	2	-0.10435	0.046892	0.13117	0.981671	216	3	-0.10435
HNRNPL	10	0.067438	0.17427	1	222	4	0.067645	0.053935	0.14507	0.981671	243	4	0.067645
HNRNPM	10	0.80648	0.89264	1	1142	1	0.12256	0.066605	0.17312	0.985005	289	5	0.12256
HNRNPR	10	0.8419	0.91419	1	1172	2	0.097409	0.09962	0.23068	1	366	4	0.097409
HNRNPU	10	0.085619	0.22021	1	261	5	-0.24915	0.54168	0.75055	1	942	3	-0.24915
HNRNPUL1	10	0.13931	0.32605	1	396	5	-0.037767	0.098681	0.23068	1	363	4	-0.037767
HOMEZ	10	0.064937	0.16921	1	218	4	-0.076577	0.074266	0.18122	0.985005	309	2	-0.076577
HOXB6	10	0.096778	0.25486	1	288	2	-0.010989	0.044798	0.12698	0.981671	208	2	-0.010989
HOXC10	10	0.31773	0.5563	1	683	3	0.035871	0.10204	0.2424	1	373	3	0.035871
HOXC11	10	0.15124	0.34019	1	422	4	-0.15152	0.077106	0.18683	0.996256	315	3	-0.15152
HP1BP3	10	0.7073	0.84503	1	1067	2	-0.087806	0.56936	0.76639	1	960	1	-0.087806
HPF1	10	0.10517	0.26047	1	311	4	-0.10598	0.80279	0.88486	1	1131	2	-0.10598
HSF1	10	0.031588	0.089241	1	127	4	-0.059705	0.067095	0.17312	0.985005	291	1	-0.059705
HSF2	10	0.016175	0.047916	0.876238	90	3	0.063568	0.1234	0.28864	1	416	4	0.063568
HUS1	10	0.16032	0.34864	1	445	3	0.091662	0.01822	0.074134	0.981671	96	3	0.091662
HUWE1	10	0.26818	0.49464	1	620	4	0.0011556	0.82086	0.89496	1	1144	2	0.0011556
IFI16	10	0.4637	0.68199	1	842	3	0.015975	0.16705	0.34356	1	515	3	0.015975
IFIH1	10	0.20023	0.39834	1	513	4	-0.11367	0.90333	0.93901	1	1203	1	-0.11367
IGF1	10	0.21358	0.41832	1	541	4	0.064506	0.12504	0.29171	1	419	3	0.064506
IGHMBP2	6	0.070068	0.16551	1	226	3	-0.18584	0.44057	0.5976	1	854	2	-0.18584
IKBKG	10	0.20247	0.40188	1	516	4	0.097918	0.26298	0.47261	1	657	4	0.097918
IKZF5	10	0.070609	0.1769	1	227	3	-0.035143	0.93701	0.94838	1	1212	1	-0.035143
ILF2	10	0.34584	0.58849	1	733	4	-0.17195	0.0092569	0.027491	0.755383	60	4	-0.17195
ING1	10	0.21028	0.4109	1	535	2	0.0056486	0.29926	0.52181	1	703	3	0.0056486
ING2	10	0.011617	0.036963	0.795748	71	6	-0.23016	0.8366	0.91127	1	1163	2	-0.23016
ING3	10	0.94777	0.95182	1	1223	1	0.16507	0.00030778	0.0015248	0.519802	3	5	0.16507
ING4	10	0.0060859	0.022567	0.795748	42	5	-0.15785	0.07354	0.18122	0.985005	305	2	-0.15785
INIP	10	0.11307	0.27789	1	328	3	-0.09628	0.84492	0.91473	1	1169	1	-0.09628
INO80	10	0.54301	0.74625	1	928	3	-0.050251	0.30295	0.52182	1	708	3	-0.050251
INO80B	10	0.00071525	0.0027118	0.24049	19	8	-0.35783	0.4404	0.67412	1	853	1	-0.35783
INO80C	10	0.077765	0.19389	1	240	4	0.04326	0.18673	0.37739	1	551	3	0.04326
INO80D	10	0.045935	0.1236	1	170	4	-0.21983	0.83049	0.90348	1	1158	1	-0.21983
INO80E	10	0.13655	0.31688	1	391	5	-0.092908	0.27597	0.48878	1	672	1	-0.092908
INTS3	10	0.061254	0.16655	1	210	4	-0.040597	0.43768	0.67412	1	849	3	-0.040597
INTS7	10	0.83377	0.90472	1	1161	2	0.1506	0.31229	0.53486	1	714	3	0.1506
IRF1	10	0.15226	0.34322	1	423	3	-0.016119	0.20424	0.39698	1	572	3	-0.016119
IRF2	10	0.076666	0.1918	1	237	3	-0.01746	0.123	0.28864	1	414	4	-0.01746
IRF3	10	0.79822	0.88948	1	1141	2	-0.013423	0.28645	0.50028	1	685	3	-0.013423
IRF7	10	0.0015939	0.0055205	0.357768	25	7	-0.3282	0.94987	0.95409	1	1217	1	-0.3282
ISG20	10	0.15413	0.34544	1	430	3	0.1513	0.024162	0.091327	0.981671	124	5	0.1513
ISY1	10	0.28743	0.51919	1	639	4	-0.07707	0.61047	0.79492	1	991	1	-0.07707
ITCH	10	0.66374	0.81476	1	1039	2	-0.061062	0.12699	0.29319	1	423	3	-0.061062
JMY	10	0.32541	0.56451	1	695	4	-0.062982	0.58365	0.77795	1	976	3	-0.062982
JUNB	10	0.11349	0.27789	1	330	4	0.058506	0.18863	0.37916	1	553	4	0.058506
KANK2	10	0.10252	0.25646	1	303	3	-0.033485	0.85571	0.91832	1	1177	2	-0.033485
KAT5	10	0.74284	0.86329	1	1090	2	0.066961	0.17984	0.35385	1	539	4	0.066961
KAT6A	10	0.30901	0.54963	1	676	3	0.011115	0.65506	0.81118	1	1031	2	0.011115
KAT6B	10	0.45291	0.67194	1	830	3	0.1452	0.068476	0.17693	0.985005	295	5	0.1452
KAT7	10	0.0082227	0.029183	0.795748	59	3	-0.098132	0.21822	0.42032	1	591	4	-0.098132
KCTD13	10	0.033897	0.094964	1	134	3	0.18229	0.35871	0.59302	1	773	4	0.18229
KDM1A	10	0.53216	0.74118	1	917	2	0.11708	0.13608	0.30806	1	441	4	0.11708
KDM2A	10	0.60073	0.79563	1	1002	2	-0.053195	0.75881	0.86385	1	1099	2	-0.053195
KDM2B	10	0.43859	0.6558	1	818	2	-0.087003	0.62559	0.80046	1	1007	2	-0.087003
KDM4A	10	0.34942	0.59605	1	737	3	0.056728	0.0849	0.20885	1	332	2	0.056728
KDM8	10	0.96665	0.96377	1	1236	1	0.20541	0.054759	0.14681	0.981671	247	5	0.20541
KHDRBS1	9	0.63172	0.78331	1	1023	2	0.091233	0.039848	0.11637	0.981671	195	2	0.091233
KHSRP	10	0.43123	0.64884	1	811	3	0.16339	0.0026014	0.010256	0.646415	23	5	0.16339
KIF11	10	0.29739	0.52974	1	656	4	-0.094268	0.82404	0.89496	1	1151	2	-0.094268
KIF20B	10	0.39711	0.62907	1	779	3	-0.002979	0.067377	0.1744	0.985005	293	4	-0.002979
KIF22	10	0.0069752	0.024735	0.795748	46	6	-0.25929	0.017827	0.072224	0.981671	93	3	-0.25929
KIF2C	10	0.37004	0.60435	1	758	1	0.061391	0.10171	0.24131	1	372	3	0.061391
KIN	10	0.030858	0.088501	1	126	6	-0.21441	0.020241	0.081802	0.981671	108	2	-0.21441
KLHL15	10	0.52719	0.73937	1	909	2	-0.099011	0.019855	0.079975	0.981671	107	4	-0.099011
KLHL42	10	0.41069	0.64354	1	792	3	0.037398	0.48026	0.70838	1	888	3	0.037398
KMT2D	10	0.79384	0.88947	1	1140	2	0.25405	0.12126	0.28572	1	409	5	0.25405
KMT5A	10	0.47475	0.69199	1	851	3	0.068922	0.28764	0.50229	1	686	3	0.068922
KMT5B	10	0.50183	0.70958	1	884	2	-0.051215	0.27367	0.48687	1	670	3	-0.051215
KRI1	10	0.67008	0.82039	1	1043	2	0.14108	0.48877	0.71004	1	896	3	0.14108
KRT7	10	0.54962	0.74845	1	939	1	0.25036	0.012095	0.037386	0.785459	79	7	0.25036
L3MBTL1	10	0.26789	0.49464	1	619	3	0.11421	0.27939	0.49112	1	675	4	0.11421
L3MBTL2	10	0.123	0.29018	1	351	3	0.20452	0.11964	0.28432	1	407	5	0.20452
LATS1	10	0.20387	0.40188	1	521	4	-0.059812	0.37703	0.60553	1	790	2	-0.059812
LCOR	10	0.30406	0.53735	1	665	2	0.20179	0.10094	0.23625	1	369	5	0.20179
LIG1	10	0.1395	0.32606	1	397	3	-0.012441	0.065657	0.17311	0.985005	287	4	-0.012441
LIG3	10	0.041738	0.11089	1	157	6	-0.25383	0.89895	0.93707	1	1201	1	-0.25383
LIG4	10	0.98011	0.97613	1	1253	0	0.16577	0.077104	0.18683	0.996256	314	5	0.16577
LMNA	10	0.91824	0.93211	1	1208	1	-0.052846	0.78024	0.87619	1	1112	2	-0.052846
LRFN1	10	0.88996	0.92423	1	1192	1	0.115	0.0098372	0.030376	0.785404	65	5	0.115
LSM2	9	0.33359	0.55024	1	711	3	-0.19823	0.83513	0.90826	1	1160	2	-0.19823
LUC7L3	10	0.57663	0.76948	1	973	3	-0.070288	0.87428	0.92996	1	1190	2	-0.070288
MACROD2	10	0.54983	0.74845	1	941	2	0.072059	0.049652	0.1356	0.981671	225	4	0.072059
MAD1L1	10	0.16304	0.34864	1	449	4	-0.18596	0.31684	0.54316	1	722	2	-0.18596
MAD2L1	9	0.14217	0.30554	1	406	3	-0.047307	0.65088	0.79077	1	1028	2	-0.047307
MAD2L2	10	0.56676	0.76646	1	962	3	-0.22341	0.445	0.67595	1	858	2	-0.22341
MAEL	10	0.24731	0.47968	1	589	3	-0.079949	0.58005	0.77414	1	974	3	-0.079949
MAFG	10	0.028721	0.085404	1	121	5	-0.059239	0.074042	0.18122	0.985005	308	5	-0.059239
MAP1S	10	0.99935	0.99944	1	1284	0	0.26842	0.014852	0.063969	0.981671	88	6	0.26842
MAP2K7	10	0.84073	0.9126	1	1170	1	0.17607	0.17453	0.34865	1	526	4	0.17607
MAP3K4	10	0.23923	0.47566	1	576	4	0.017424	0.87727	0.93332	1	1193	2	0.017424
MAPK1	10	0.12622	0.29318	1	359	3	0.086036	0.8493	0.91589	1	1173	1	0.086036
MAPK15	10	0.7554	0.87058	1	1109	1	0.012351	0.24425	0.45432	1	630	3	0.012351
MAPK3	10	0.33594	0.58421	1	716	2	-0.11177	0.017074	0.070526	0.981671	91	3	-0.11177
MAPKAPK2	10	0.72758	0.85389	1	1078	2	0.13929	0.037575	0.11339	0.981671	186	5	0.13929
MAPKAPK5	10	0.25104	0.48191	1	597	3	0.07772	0.2544	0.46111	1	646	4	0.07772
MATR3	10	0.99255	0.99194	1	1270	0	0.18954	0.15767	0.33732	1	499	5	0.18954
MAU2	10	0.056988	0.16286	1	198	2	0.055968	0.0089261	0.027485	0.755383	59	3	0.055968
MBD1	10	0.58344	0.77848	1	985	3	-0.10225	0.048246	0.13478	0.981671	220	2	-0.10225
MBD2	10	0.18737	0.39102	1	494	2	0.12625	0.13661	0.30806	1	443	3	0.12625
MBD3	10	0.40544	0.63251	1	786	2	0.10209	0.092184	0.21875	1	353	4	0.10209
MBD4	10	0.14749	0.34018	1	416	5	-0.17878	0.19197	0.38441	1	555	3	-0.17878
MBD5	10	0.10794	0.26283	1	318	4	-0.1356	0.97068	0.9663	1	1233	1	-0.1356
MCM10	10	0.0797	0.20346	1	250	5	-0.2095	0.96864	0.9663	1	1229	1	-0.2095
MCM2	10	0.547	0.74845	1	934	3	-0.0047491	0.13112	0.29798	1	432	2	-0.0047491
MCM3	10	0.99857	0.99832	1	1283	0	0.094555	0.090614	0.21875	1	349	4	0.094555
MCM3AP	10	0.93789	0.9441	1	1216	1	0.11941	0.098294	0.23068	1	362	4	0.11941
MCM4	10	0.19554	0.39313	1	506	4	-0.27338	0.69929	0.83448	1	1053	2	-0.27338
MCM5	10	0.022333	0.061706	0.969884	106	4	0.18371	0.0038636	0.014352	0.664863	34	4	0.18371
MCM6	10	0.62936	0.8085	1	1019	1	0.14926	0.19616	0.39396	1	560	4	0.14926
MCM7	10	0.58068	0.77565	1	980	3	0.016229	0.33382	0.57393	1	743	2	0.016229
MCM8	10	0.181	0.38142	1	487	2	-0.032921	0.44672	0.67596	1	860	3	-0.032921
MCM9	10	0.89866	0.92648	1	1196	1	0.25336	0.019653	0.079975	0.981671	106	6	0.25336
MCPH1	10	0.036342	0.097943	1	146	4	0.0071179	0.93228	0.94641	1	1210	1	0.0071179
MCRS1	10	0.5726	0.76803	1	969	2	0.078656	0.073616	0.18122	0.985005	307	4	0.078656
MDC1	10	0.68664	0.83021	1	1054	2	0.2263	0.1298	0.29637	1	430	5	0.2263
MDM2	10	0.87257	0.92098	1	1185	1	0.044615	0.15016	0.33008	1	477	4	0.044615
MDM4	10	0.13458	0.30982	1	385	4	0.11963	0.061142	0.16599	0.985005	271	6	0.11963
MEAF6	10	0.75103	0.86761	1	1106	2	0.05225	0.59471	0.78842	1	982	3	0.05225
MECOM	10	0.088759	0.22773	1	269	4	-0.1869	0.051827	0.13731	0.981671	230	3	-0.1869
MED1	10	0.23068	0.45442	1	562	4	-0.12624	0.8798	0.93332	1	1195	1	-0.12624
MED17	10	0.8908	0.9253	1	1193	1	0.057768	0.0012054	0.0044217	0.519802	12	3	0.057768
MED7	10	0.8858	0.92423	1	1190	1	0.094499	0.47682	0.70838	1	885	3	0.094499
MEI1	10	0.54648	0.74626	1	933	3	-0.075516	0.79411	0.88037	1	1122	1	-0.075516
MEN1	10	0.014316	0.040142	0.795748	84	5	-0.14873	0.71941	0.84668	1	1067	2	-0.14873
METTL3	10	0.0026119	0.009428	0.512456	31	5	-0.20434	0.89214	0.93622	1	1199	1	-0.20434
MGA	10	0.15922	0.34863	1	441	3	0.19235	0.018941	0.079076	0.981671	101	6	0.19235
MGMT	10	0.13175	0.30981	1	379	3	0.15921	0.15861	0.33732	1	501	5	0.15921
MKI67	10	0.75237	0.86761	1	1107	2	0.16273	0.04061	0.11961	0.981671	197	6	0.16273
MLH1	10	0.08177	0.20611	1	253	3	0.037316	0.317	0.54316	1	723	4	0.037316
MLH3	10	0.27663	0.50321	1	624	3	-0.022493	0.78623	0.87769	1	1117	2	-0.022493
MLLT10	10	0.17201	0.3603	1	470	3	-0.063073	0.62622	0.80046	1	1010	1	-0.063073
MMS19	10	0.57727	0.77175	1	974	3	0.13331	0.088424	0.21572	1	341	4	0.13331
MMS22L	10	0.047536	0.12976	1	174	4	-0.18394	0.77828	0.87618	1	1109	1	-0.18394
MNAT1	10	0.094234	0.24857	1	279	5	-0.15066	0.4503	0.67596	1	863	1	-0.15066
MNDA	10	0.042055	0.11371	1	158	5	-0.16079	0.77985	0.87618	1	1111	1	-0.16079
MORC2	10	0.5474	0.74845	1	935	3	-0.023021	0.48456	0.71003	1	893	2	-0.023021
MORC3	10	0.50484	0.71202	1	888	3	-0.0059791	0.14051	0.31336	1	452	4	-0.0059791
MORF4L1	10	0.66352	0.81476	1	1038	2	0.044109	0.80508	0.88486	1	1134	2	0.044109
MORF4L2	10	0.46358	0.68199	1	841	2	0.27213	0.049155	0.1356	0.981671	221	6	0.27213
MOV10	10	0.74575	0.86595	1	1095	2	-0.012568	0.73421	0.85354	1	1078	2	-0.012568
MOV10L1	10	0.73948	0.86205	1	1088	2	-0.049684	0.67417	0.8221	1	1043	2	-0.049684
MPG	10	0.31766	0.5563	1	682	3	-0.11883	0.11585	0.27549	1	401	4	-0.11883
MPHOSPH6	10	0.24804	0.48191	1	590	2	0.032731	0.45164	0.67758	1	864	3	0.032731
MRE11	10	0.46092	0.67987	1	836	2	0.086191	0.11038	0.25473	1	387	4	0.086191
MRE11B	10	0.69825	0.83756	1	1063	1	-0.026537	0.5747	0.77007	1	966	1	-0.026537
MRGBP	10	0.10655	0.26048	1	314	3	-0.039735	0.65724	0.81298	1	1033	2	-0.039735
MRNIP	10	0.020833	0.058498	0.969884	101	3	-0.041309	0.69877	0.83448	1	1052	2	-0.041309
MSH2	10	0.27539	0.50152	1	623	3	0.032636	0.18401	0.35948	1	547	3	0.032636
MSH3	10	0.13087	0.30873	1	374	2	0.085275	0.30745	0.53065	1	711	4	0.085275
MSH4	10	0.48792	0.69776	1	868	3	-0.071064	0.21172	0.42031	1	581	3	-0.071064
MSH5	10	0.48529	0.69775	1	860	3	-0.044625	0.22332	0.43565	1	603	3	-0.044625
MSH6	10	0.55407	0.74846	1	947	3	-0.083954	0.79939	0.88348	1	1129	1	-0.083954
MSL1	10	0.069248	0.17689	1	223	4	-0.12253	0.57708	0.77008	1	971	2	-0.12253
MSX1	10	0.14928	0.34018	1	418	3	0.14915	0.067475	0.17441	0.985005	294	5	0.14915
MTOR	10	0.055488	0.16106	1	193	2	0.22931	0.10344	0.24241	1	375	4	0.22931
MTREX	10	0.10156	0.25646	1	299	3	-0.016752	0.73016	0.85354	1	1075	2	-0.016752
MUS81	10	0.54784	0.74845	1	937	3	0.14459	0.33441	0.57393	1	745	4	0.14459
MUTYH	10	0.095823	0.25133	1	283	4	0.061479	0.049326	0.1356	0.981671	223	5	0.061479
MYBL2	10	0.9972	0.99689	1	1278	0	0.42997	0.00080758	0.0030232	0.519802	6	7	0.42997
MYC	10	0.7825	0.88338	1	1129	2	0.36271	0.019092	0.079552	0.981671	102	6	0.36271
MYSM1	10	0.83989	0.9126	1	1169	2	0.018047	0.12842	0.29637	1	427	2	0.018047
N4BP2	10	0.024987	0.071507	1	111	6	-0.18339	0.99011	0.9891	1	1264	0	-0.18339
NAB1	10	0.12738	0.30581	1	363	5	-0.15037	0.25766	0.4657	1	652	2	-0.15037
NABP1	10	0.086854	0.22248	1	267	5	-0.207	0.25452	0.46111	1	647	4	-0.207
NABP2	10	0.47389	0.69198	1	850	3	0.049461	0.090846	0.21875	1	350	5	0.049461
NACC1	10	0.90361	0.92761	1	1200	1	0.15294	0.052584	0.1404	0.981671	235	6	0.15294
NACC2	10	0.54367	0.74625	1	929	3	-0.041279	0.080677	0.19471	1	326	4	-0.041279
NASP	10	0.21301	0.41831	1	539	3	0.037878	0.15574	0.33183	1	492	4	0.037878
NAT10	10	0.53114	0.74117	1	916	2	0.061422	0.25979	0.46829	1	655	4	0.061422
NAV2	10	0.20318	0.40188	1	517	4	0.029894	0.97691	0.96821	1	1244	1	0.029894
NBN	10	1.23e-06	8.81e-06	0.002475	6	4	-0.18576	0.41872	0.65016	1	833	2	-0.18576
NCAPD2	10	0.14377	0.32807	1	407	4	-0.14543	0.11344	0.26423	1	396	3	-0.14543
NCAPD3	10	0.50857	0.71937	1	892	2	0.026319	0.1465	0.31734	1	468	4	0.026319
NCAPH2	10	0.28113	0.50779	1	630	4	-0.11214	0.044583	0.12698	0.981671	206	2	-0.11214
NCBP2	10	0.57449	0.76803	1	971	3	0.048927	0.094299	0.22208	1	356	3	0.048927
NCL	10	0.2305	0.45442	1	561	4	-0.18484	0.7825	0.87619	1	1115	2	-0.18484
NCOA1	10	0.37535	0.60718	1	761	3	0.01578	0.46946	0.70016	1	876	3	0.01578
NCOA6	10	0.011317	0.036681	0.795748	70	4	-0.093857	0.99556	0.99508	1	1274	0	-0.093857
NCOR1	10	0.10032	0.25645	1	294	3	0.053239	0.0073091	0.0239	0.745783	54	4	0.053239
NDC1	10	0.84741	0.91641	1	1175	2	0.029632	0.78799	0.8777	1	1119	2	0.029632
NDRG1	10	0.1362	0.31687	1	389	4	-0.10169	0.8653	0.92642	1	1185	2	-0.10169
NEIL1	10	0.72155	0.85185	1	1074	2	0.30246	0.0046051	0.016303	0.664863	39	7	0.30246
NEIL2	10	0.42099	0.64709	1	802	3	0.02719	0.33113	0.57393	1	740	3	0.02719
NEIL3	10	0.24508	0.47968	1	585	1	0.3004	0.0028562	0.010539	0.646415	25	7	0.3004
NEK1	10	0.22866	0.44544	1	560	4	-0.15047	0.85478	0.91831	1	1176	2	-0.15047
NEK11	10	0.55776	0.75919	1	954	2	0.091101	0.26628	0.47525	1	662	4	0.091101
NEK2	10	0.067095	0.17427	1	221	3	0.12732	0.10665	0.25472	1	378	5	0.12732
NEK4	10	0.13399	0.30982	1	383	4	-0.14468	0.35009	0.59301	1	761	2	-0.14468
NEK6	9	0.23479	0.44185	1	568	4	0.10178	0.30968	0.53293	1	712	3	0.10178
NEK7	10	0.13236	0.30981	1	380	5	-0.061413	0.35618	0.59301	1	770	3	-0.061413
NET1	10	0.73392	0.8583	1	1085	1	0.25444	0.001217	0.0044275	0.519802	14	8	0.25444
NF2	10	0.47911	0.69566	1	854	3	0.02421	0.13516	0.30806	1	439	3	0.02421
NFAT5	10	0.09651	0.25486	1	287	5	-0.13441	0.018451	0.076755	0.981671	98	3	-0.13441
NFATC2	10	0.53639	0.74324	1	922	3	0.13195	0.15043	0.33008	1	480	4	0.13195
NFATC4	10	0.16954	0.35573	1	465	4	-0.031617	0.0047711	0.016961	0.664863	42	3	-0.031617
NFIL3	10	0.77047	0.87722	1	1120	1	0.14963	0.0064815	0.02202	0.727723	50	4	0.14963
NFRKB	10	0.56027	0.7592	1	956	3	-0.040294	0.85767	0.91832	1	1179	2	-0.040294
NGDN	10	0.21374	0.41832	1	542	4	0.016576	0.011791	0.03641	0.785459	75	4	0.016576
NHEJ1	10	0.77985	0.88337	1	1125	1	0.062149	0.035639	0.10844	0.981671	176	4	0.062149
NHP2	10	0.58178	0.77565	1	983	3	0.068834	0.23195	0.44182	1	615	4	0.068834
NIPBL	10	0.46347	0.68199	1	840	3	-0.14101	0.21915	0.42032	1	592	2	-0.14101
NKAP	10	0.70033	0.83878	1	1064	2	0.065145	0.076447	0.18683	0.996256	312	4	0.065145
NKX3-1	10	0.046252	0.1236	1	172	3	-0.039427	0.15028	0.33008	1	478	4	-0.039427
NLE1	10	0.058245	0.16571	1	201	5	-0.1658	0.74171	0.85888	1	1084	1	-0.1658
NME1	10	0.9813	0.97786	1	1255	0	0.18672	0.044419	0.12698	0.981671	205	6	0.18672
NOL8	10	0.49168	0.70146	1	872	1	0.0046255	0.84705	0.91473	1	1171	2	0.0046255
NOLC1	10	0.77675	0.88198	1	1123	2	0.060791	0.2068	0.41837	1	576	4	0.060791
NONO	10	0.66524	0.81476	1	1040	2	0.026144	0.27698	0.48878	1	673	4	0.026144
NOP56	10	0.23252	0.45645	1	565	3	0.082053	0.02682	0.096774	0.981671	136	3	0.082053
NOP58	10	0.97415	0.97155	1	1246	0	0.19026	0.062882	0.1694	0.985005	280	4	0.19026
NPAS2	10	0.051069	0.13387	1	186	3	0.10039	0.23447	0.44448	1	618	3	0.10039
NPAT	10	0.19558	0.39313	1	507	3	0.066987	0.4725	0.70315	1	879	2	0.066987
NPM1	10	0.048263	0.12976	1	176	2	0.030371	0.15508	0.33183	1	490	2	0.030371
NSD2	10	0.00028409	0.0012075	0.119685	17	4	-0.12088	0.73531	0.85354	1	1080	2	-0.12088
NSD3	10	0.0089566	0.031804	0.795748	61	5	-0.1727	0.97855	0.97216	1	1248	0	-0.1727
NSL1	10	0.050691	0.13387	1	184	2	0.05273	0.19399	0.38792	1	558	4	0.05273
NSMCE1	10	0.34097	0.58848	1	727	4	-0.030154	0.54545	0.75258	1	945	2	-0.030154
NSMCE2	10	0.94314	0.95064	1	1219	1	-0.040179	0.16651	0.34356	1	514	2	-0.040179
NSMCE3	10	0.32369	0.5645	1	692	3	0.072253	0.12669	0.29319	1	422	4	0.072253
NSMCE4A	10	0.25478	0.48191	1	601	4	-0.024105	0.25276	0.46111	1	643	1	-0.024105
NT5M	10	0.035738	0.097943	1	143	4	0.075045	0.17088	0.34864	1	522	5	0.075045
NTHL1	10	0.39461	0.62763	1	776	2	0.0077514	0.50235	0.72794	1	914	3	0.0077514
NUAK1	10	0.021731	0.060584	0.969884	103	5	-0.20175	0.84139	0.91473	1	1168	2	-0.20175
NUCKS1	10	0.034181	0.097938	1	135	5	-0.17028	0.28563	0.4977	1	683	2	-0.17028
NUDT1	10	0.34476	0.58849	1	731	3	-0.049909	0.078722	0.19311	1	320	4	-0.049909
NUDT3	10	0.33589	0.58421	1	715	3	0.11112	0.16947	0.34513	1	518	5	0.11112
NUMA1	10	0.74419	0.86595	1	1092	1	0.1256	0.21764	0.42032	1	589	4	0.1256
NUP107	10	0.59953	0.79326	1	999	2	0.12533	0.038694	0.1162	0.981671	189	4	0.12533
NUP133	10	0.061872	0.16656	1	212	5	-0.32636	0.59684	0.78842	1	984	2	-0.32636
NUP153	10	0.17072	0.35892	1	466	3	-0.22914	0.75128	0.85889	1	1091	2	-0.22914
NUP155	10	0.23322	0.46353	1	566	4	0.10039	0.023064	0.090428	0.981671	119	3	0.10039
NUP160	10	0.10713	0.26283	1	315	5	-0.12642	0.30343	0.52182	1	709	3	-0.12642
NUP188	10	0.013691	0.03976	0.795748	80	5	-0.23435	0.12256	0.28572	1	413	3	-0.23435
NUP205	10	0.457	0.67607	1	833	3	-0.041472	0.37757	0.61013	1	792	2	-0.041472
NUP210	10	0.12947	0.30873	1	368	3	0.042421	0.35785	0.59302	1	772	3	0.042421
NUP214	10	0.74352	0.86595	1	1091	1	0.07697	0.29383	0.52003	1	694	3	0.07697
NUP35	10	0.16748	0.35573	1	459	3	-0.10393	0.99587	0.99551	1	1276	0	-0.10393
NUP37	10	0.060407	0.16655	1	207	4	-0.086738	0.26239	0.47261	1	656	3	-0.086738
NUP43	10	0.097326	0.25486	1	290	5	-0.12246	0.35474	0.59301	1	768	1	-0.12246
NUP50	10	0.019738	0.057393	0.969884	98	5	-0.013189	0.37042	0.60345	1	783	4	-0.013189
NUP54	10	0.70774	0.84503	1	1068	2	-0.11326	0.73967	0.8553	1	1082	1	-0.11326
NUP58	10	0.072968	0.18394	1	231	3	-0.13248	0.76945	0.86846	1	1104	2	-0.13248
NUP62	10	0.36752	0.60434	1	756	3	-0.019499	0.66296	0.81861	1	1035	2	-0.019499
NUP88	10	0.22654	0.44544	1	559	4	-0.07783	0.4132	0.65015	1	829	3	-0.07783
NUP93	10	0.44222	0.65764	1	821	2	0.1599	0.053083	0.14507	0.981671	237	4	0.1599
NUP98	10	0.058742	0.16571	1	204	5	-0.26485	0.69512	0.8293	1	1050	2	-0.26485
NUPL2	10	0.25825	0.48408	1	604	3	-0.010987	0.93808	0.94839	1	1213	1	-0.010987
NUPR1	10	0.37441	0.60718	1	760	3	-0.098981	0.78888	0.87908	1	1120	1	-0.098981
NUPR2	10	0.43732	0.65404	1	817	3	-0.025198	0.4987	0.72061	1	910	2	-0.025198
OARD1	10	0.20371	0.40188	1	519	3	-0.033268	0.16943	0.34513	1	517	3	-0.033268
OGG1	10	0.025262	0.071513	1	112	3	0.13596	0.10108	0.23625	1	370	3	0.13596
ORC1	10	0.72782	0.85389	1	1079	2	0.31152	0.025416	0.096169	0.981671	129	6	0.31152
ORC2	10	0.98501	0.98477	1	1258	0	0.19623	0.11826	0.28243	1	405	5	0.19623
ORC3	10	0.21526	0.42033	1	545	3	-0.029783	0.059162	0.15544	0.984646	266	3	-0.029783
ORC4	10	0.282	0.5078	1	634	4	-0.004894	0.22221	0.43367	1	600	3	-0.004894
ORC5	10	0.023354	0.064785	0.992484	109	5	-0.1221	0.79114	0.87908	1	1121	2	-0.1221
ORC6	10	0.23758	0.4685	1	573	4	-0.12623	0.8284	0.90062	1	1157	2	-0.12623
OTX1	10	0.28169	0.5078	1	633	2	0.088615	0.37187	0.60346	1	786	4	0.088615
OXSR1	10	0.035029	0.097938	1	141	3	0.14522	0.097811	0.22911	1	361	4	0.14522
P1L1	10	0.74464	0.86595	1	1093	2	-0.0019597	0.97348	0.96631	1	1239	1	-0.0019597
PAGR1	10	0.40044	0.62908	1	783	2	-0.030321	0.28436	0.4977	1	680	2	-0.030321
PALB2	10	0.10199	0.25646	1	301	5	-0.20629	0.38695	0.62296	1	807	4	-0.20629
PAPD7	10	0.12301	0.29018	1	352	5	-0.22878	0.99262	0.99129	1	1267	0	-0.22878
PARK7	10	0.049752	0.13194	1	181	3	0.091872	0.1024	0.2424	1	374	2	0.091872
PARN	10	0.72829	0.85544	1	1080	2	0.0051084	0.75258	0.86037	1	1094	1	0.0051084
PARP1	10	0.23499	0.46553	1	569	2	0.048366	0.28294	0.4977	1	677	4	0.048366
PARP2	10	0.78566	0.88489	1	1130	1	0.044113	0.4833	0.71003	1	890	3	0.044113
PARP3	10	0.96367	0.96163	1	1234	1	0.14537	0.059885	0.1623	0.985005	267	5	0.14537
PARP4	10	0.043301	0.11815	1	165	6	-0.19173	0.57577	0.77007	1	968	1	-0.19173
PARP9	10	0.54608	0.74626	1	931	3	-0.14026	0.57733	0.77008	1	973	3	-0.14026
PARPBP	10	0.47527	0.69199	1	852	2	0.0062223	0.5397	0.75054	1	938	3	0.0062223
PAXIP1	10	0.12571	0.29149	1	357	3	-0.12147	0.7946	0.88037	1	1123	2	-0.12147
PBRM1	10	0.52588	0.73937	1	906	2	0.024828	0.62195	0.80046	1	1004	2	0.024828
PBX2	10	0.74805	0.86761	1	1101	2	0.082509	0.15097	0.33008	1	483	4	0.082509
PCBP4	10	0.39579	0.62907	1	778	3	-0.029205	0.13314	0.30458	1	436	3	-0.029205
PCGF2	10	0.056075	0.16186	1	196	5	-0.13762	0.66887	0.8205	1	1041	2	-0.13762
PCID2	10	0.042909	0.11372	1	161	5	-0.11873	0.2314	0.44182	1	610	4	-0.11873
PCLAF	10	0.55137	0.74846	1	943	3	0.088397	0.92415	0.94361	1	1207	1	0.088397
PCNA	9	0.45449	0.66087	1	831	2	0.43538	0.012035	0.0351	0.785459	77	6	0.43538
PDS5B	10	0.077326	0.19181	1	239	4	-0.033843	0.14451	0.31734	1	463	2	-0.033843
PEG3	10	0.33222	0.58173	1	710	3	0.10096	0.51453	0.73499	1	922	3	0.10096
PELP1	10	0.30468	0.54356	1	667	4	-0.18577	0.4184	0.65016	1	832	3	-0.18577
PER1	10	0.25394	0.48191	1	600	3	-0.064438	0.24032	0.45024	1	622	4	-0.064438
PGAP1	10	0.042662	0.11372	1	160	4	-0.090557	0.24329	0.45249	1	627	2	-0.090557
PHC1	10	0.38896	0.61894	1	770	1	0.12981	0.053144	0.14507	0.981671	238	5	0.12981
PHC2	10	0.47135	0.69198	1	847	2	0.08345	0.14801	0.32839	1	469	5	0.08345
PHC3	9	0.10087	0.24621	1	296	4	-0.15359	0.27151	0.48304	1	667	4	-0.15359
PHF1	10	0.030439	0.088501	1	125	3	0.24974	0.034696	0.10844	0.981671	173	5	0.24974
PHF12	10	0.40828	0.63769	1	789	2	0.14105	0.19958	0.39697	1	567	4	0.14105
PHF20	10	0.077987	0.19389	1	242	2	0.17736	0.07148	0.17975	0.985005	301	5	0.17736
PHF3	10	0.34866	0.59605	1	735	2	-0.032997	0.62204	0.80046	1	1005	3	-0.032997
PHF6	10	0.32582	0.56451	1	696	4	-0.16991	0.20247	0.39698	1	569	3	-0.16991
PIAS1	10	0.68228	0.82795	1	1052	2	0.056052	0.16423	0.34355	1	509	3	0.056052
PIAS2	10	0.97096	0.96821	1	1243	1	0.057391	0.011285	0.034959	0.785459	71	4	0.057391
PIAS3	10	0.24329	0.47967	1	580	3	0.025933	0.21432	0.42032	1	585	4	0.025933
PIAS4	10	0.44959	0.66769	1	827	3	-0.062562	0.68982	0.8293	1	1049	1	-0.062562
PIF1	10	0.13608	0.31687	1	388	3	0.014282	0.3172	0.54316	1	724	4	0.014282
PIN1	10	0.53528	0.74118	1	920	3	0.061131	0.46024	0.69827	1	871	3	0.061131
PINX1	10	0.43631	0.65148	1	815	2	-0.070985	0.36446	0.59491	1	779	4	-0.070985
PKIB	10	0.23852	0.4685	1	574	3	0.093893	0.14052	0.31336	1	453	4	0.093893
PLA2G16	10	0.23145	0.45443	1	563	4	-0.061147	0.57115	0.76837	1	963	1	-0.061147
PLAGL1	10	0.12982	0.30873	1	371	3	0.060522	0.25529	0.46323	1	648	4	0.060522
PLK1	10	0.10863	0.26284	1	320	1	0.83593	8e-05	0.00032024	0.269802	2	7	0.83593
PLK2	10	0.015567	0.047375	0.876238	88	2	0.062953	0.14983	0.33008	1	476	4	0.062953
PLK3	10	0.022463	0.062159	0.969884	107	6	-0.21136	0.51529	0.73499	1	923	2	-0.21136
PML	10	0.26321	0.49058	1	610	3	-0.002906	0.26506	0.47525	1	661	3	-0.002906
PMS1	10	0.0052321	0.018471	0.795748	39	7	-0.34528	0.47666	0.70838	1	884	2	-0.34528
PMS2	10	0.67501	0.82794	1	1049	2	0.17393	0.0065317	0.022026	0.727723	51	5	0.17393
PMS2P1	6	0.11539	0.22298	1	333	1	0.22709	0.036896	0.08957	0.981671	184	4	0.22709
PMS2P3	7	0.014512	0.041017	0.80365	85	5	-0.2222	0.51939	0.67172	1	927	2	-0.2222
PMS2P4	1	0.18251	0.17903	1	488	1	-0.43528	0.81749	0.82097	1	1141	0	-0.43528
PNKD	10	0.001858	0.0063431	0.381719	27	2	0.086045	0.081667	0.20034	1	327	3	0.086045
PNKP	10	0.16454	0.34989	1	452	4	-0.11008	0.029056	0.099736	0.981671	144	3	-0.11008
POLA1	10	0.065645	0.17127	1	219	5	-0.20283	0.39131	0.6277	1	814	4	-0.20283
POLA2	10	0.13122	0.30981	1	378	4	-0.14242	0.36494	0.59699	1	780	3	-0.14242
POLB	10	0.64592	0.81113	1	1029	2	0.055483	0.16208	0.34355	1	505	4	0.055483
POLD1	10	0.12096	0.29018	1	344	3	-0.14592	0.022895	0.090422	0.981671	118	4	-0.14592
POLD2	10	0.38437	0.61184	1	765	3	-0.2019	0.73494	0.85354	1	1079	2	-0.2019
POLD3	10	0.55679	0.75919	1	951	3	-0.046891	0.024579	0.091327	0.981671	128	4	-0.046891
POLD4	10	0.20559	0.40189	1	526	4	0.053209	0.11037	0.25473	1	386	3	0.053209
POLDIP3	10	0.29685	0.52974	1	654	3	0.088913	0.005935	0.019717	0.706867	47	5	0.088913
POLE	10	0.10468	0.25871	1	309	4	-0.0094963	0.43995	0.67412	1	852	3	-0.0094963
POLE2	10	0.039529	0.10793	1	153	3	-0.12612	0.6261	0.80046	1	1009	2	-0.12612
POLE3	10	0.1733	0.3603	1	474	3	-0.069595	0.81636	0.89496	1	1140	1	-0.069595
POLE4	10	0.14716	0.33682	1	414	2	0.12462	0.003237	0.012066	0.646415	29	4	0.12462
POLG	10	0.9121	0.9298	1	1204	1	-0.036959	0.29178	0.52003	1	689	3	-0.036959
POLG2	10	0.9736	0.97048	1	1245	0	0.077387	0.15714	0.33359	1	497	3	0.077387
POLH	10	0.90472	0.92761	1	1201	1	0.079046	0.16293	0.34355	1	506	4	0.079046
POLI	10	0.56408	0.76351	1	959	2	-0.044894	0.72569	0.84668	1	1072	2	-0.044894
POLK	10	0.28258	0.5078	1	635	4	-0.076922	0.50361	0.72794	1	916	2	-0.076922
POLL	10	0.53897	0.74325	1	924	2	0.1179	0.20164	0.39698	1	568	4	0.1179
POLM	10	0.33934	0.58698	1	724	4	-0.16283	0.92882	0.94466	1	1209	1	-0.16283
POLN	10	0.036825	0.098613	1	147	5	-0.15019	0.55702	0.75854	1	954	3	-0.15019
POLQ	10	0.81233	0.89907	1	1145	2	0.17336	0.02383	0.091321	0.981671	123	5	0.17336
POLR2A	10	0.98879	0.98786	1	1263	0	0.64163	0.0011465	0.0042983	0.519802	10	7	0.64163
POLR3D	10	0.83643	0.90472	1	1165	1	-0.0059545	0.49373	0.71527	1	902	3	-0.0059545
POLR3E	10	0.046146	0.1236	1	171	4	-0.18072	0.069964	0.17829	0.985005	298	1	-0.18072
POLR3F	10	0.00024643	0.0010136	0.110458	15	8	-0.36866	0.99809	0.99782	1	1281	0	-0.36866
POM121	10	0.1365	0.31688	1	390	3	-0.09692	0.33435	0.57393	1	744	1	-0.09692
POM121C	5	0.5397	0.64514	1	926	1	0.045603	0.052948	0.10781	0.981671	236	1	0.045603
POP1	10	0.14848	0.34018	1	417	3	0.17181	0.72381	0.84668	1	1071	2	0.17181
POP4	10	0.10094	0.25645	1	297	5	-0.23531	0.37055	0.60346	1	784	2	-0.23531
POP7	10	0.1342	0.30982	1	384	4	0.20742	0.055098	0.14681	0.981671	251	5	0.20742
POT1	10	0.74709	0.86761	1	1098	1	0.16218	0.17102	0.34864	1	523	5	0.16218
POU2F1	10	0.027631	0.081191	1	115	3	0.046616	0.13743	0.30807	1	446	5	0.046616
PPIG	10	0.97644	0.97347	1	1248	0	0.067354	0.5935	0.78842	1	980	2	0.067354
PPM1G	10	0.96977	0.9682	1	1241	1	0.23743	0.080651	0.19471	1	324	5	0.23743
PPP1CC	10	0.51659	0.73179	1	898	2	0.061008	0.058245	0.15416	0.983967	264	3	0.061008
PPP1R10	10	0.6365	0.80976	1	1025	1	0.20255	0.31282	0.53669	1	715	4	0.20255
PPP1R8	10	0.28498	0.51919	1	636	3	0.18842	0.16454	0.34355	1	510	4	0.18842
PPP2R5C	10	0.55008	0.74845	1	942	2	0.15338	0.4482	0.67596	1	862	3	0.15338
PPP2R5D	10	0.18082	0.37827	1	486	4	0.039053	0.012623	0.037392	0.785459	80	3	0.039053
PPP5C	10	0.65659	0.81351	1	1033	2	-0.047682	0.38237	0.61213	1	798	3	-0.047682
PRDM10	10	0.07865	0.1939	1	246	3	0.20322	0.10885	0.25473	1	383	5	0.20322
PRIC285	10	0.29132	0.52973	1	645	4	-0.070862	0.3543	0.59301	1	767	2	-0.070862
PRIM1	10	0.99552	0.99577	1	1274	0	0.15284	0.0019103	0.0070776	0.596287	20	4	0.15284
PRIM2	10	0.5226	0.73722	1	903	3	0.2393	0.047894	0.13225	0.981671	218	5	0.2393
PRKCG	10	0.0061858	0.022572	0.795748	43	6	-0.29971	0.60169	0.78842	1	986	2	-0.29971
PRKCQ	10	0.60264	0.79563	1	1005	2	-0.028883	0.70769	0.84025	1	1060	2	-0.028883
PRKDC	10	0.33083	0.5788	1	706	3	-0.023666	0.032668	0.10594	0.981671	164	4	-0.023666
PRMT1	10	0.061052	0.16655	1	209	3	0.47957	0.0034062	0.01246	0.646415	32	6	0.47957
PRMT6	10	0.28123	0.50779	1	631	4	-0.086929	0.82209	0.89496	1	1147	2	-0.086929
PRPF19	10	0.0074994	0.02675	0.795748	53	5	-0.28542	0.97013	0.9663	1	1231	1	-0.28542
PRPF8	10	0.12162	0.29018	1	346	2	0.44168	0.18143	0.3576	1	544	5	0.44168
PSIP1	10	0.58864	0.77849	1	993	2	0.0090437	0.38055	0.61212	1	796	2	0.0090437
PSMC1	8	0.19171	0.38078	1	500	4	-0.15981	0.76308	0.84747	1	1101	2	-0.15981
PSMC2	10	0.19754	0.39659	1	510	4	-0.18763	0.097252	0.22911	1	359	3	-0.18763
PSMC3	10	0.52929	0.74117	1	913	3	0.20213	0.029998	0.10053	0.981671	151	6	0.20213
PSMC4	10	0.11581	0.28116	1	335	4	-0.11515	0.033515	0.10595	0.981671	168	3	-0.11515
PSMC5	10	0.78642	0.88489	1	1132	2	0.26073	0.056303	0.15274	0.983967	257	6	0.26073
PSMC6	10	0.12264	0.29018	1	350	2	0.048683	0.2216	0.43367	1	598	3	0.048683
PSPC1	10	0.12699	0.29318	1	362	4	-0.23728	0.75302	0.86038	1	1095	1	-0.23728
PTMS	10	0.39822	0.62907	1	780	2	0.12259	0.031098	0.10284	0.981671	156	4	0.12259
PTTG1	10	0.30745	0.54662	1	672	4	-0.013349	0.2849	0.4977	1	681	4	-0.013349
PTTG1IP	10	0.096135	0.25486	1	285	1	0.18946	0.026699	0.096774	0.981671	135	5	0.18946
PURA	10	0.64048	0.80976	1	1027	2	0.12582	0.070745	0.17975	0.985005	299	5	0.12582
PWWP3A	10	0.44582	0.65956	1	824	1	0.066496	0.18924	0.38108	1	554	3	0.066496
PYHIN1	10	0.1403	0.32806	1	400	4	0.040562	0.17086	0.34864	1	521	4	0.040562
RAD1	10	0.74945	0.86761	1	1103	2	-0.10762	0.68479	0.82929	1	1047	2	-0.10762
RAD17	10	0.21623	0.42034	1	548	4	0.013587	0.14561	0.31734	1	466	4	0.013587
RAD18	10	0.45872	0.67986	1	834	2	0.18967	0.015779	0.067383	0.981671	90	6	0.18967
RAD21	10	0.55673	0.75919	1	950	3	-0.052831	0.52906	0.74352	1	934	1	-0.052831
RAD21L1	10	0.14721	0.33682	1	415	4	-0.037523	0.19585	0.39192	1	559	4	-0.037523
RAD23A	10	0.81318	0.89907	1	1147	1	0.23853	0.039272	0.11689	0.981671	192	6	0.23853
RAD23B	10	0.16683	0.35573	1	456	1	-0.027062	0.34872	0.59104	1	759	3	-0.027062
RAD50	10	0.52817	0.74117	1	911	3	-0.044925	0.13321	0.30458	1	437	3	-0.044925
RAD51	10	0.61425	0.80472	1	1012	2	-0.018798	0.063496	0.1694	0.985005	282	3	-0.018798
RAD51AP1	10	0.017827	0.054138	0.960344	94	5	-0.10297	0.57718	0.77008	1	972	3	-0.10297
RAD51B	10	0.0044678	0.017419	0.795748	36	7	-0.33932	0.60544	0.79331	1	989	3	-0.33932
RAD51C	10	0.29015	0.51919	1	642	4	-0.061519	0.35544	0.59301	1	769	4	-0.061519
RAD51D	10	0.1804	0.37826	1	484	3	-0.10408	0.49123	0.71004	1	899	2	-0.10408
RAD52	10	0.060529	0.16655	1	208	4	0.080936	0.24379	0.45431	1	628	3	0.080936
RAD54B	10	0.018009	0.054144	0.960344	95	4	-0.081867	0.21924	0.42032	1	593	3	-0.081867
RAD54L	10	0.010022	0.034906	0.795748	65	7	-0.25309	0.82168	0.89496	1	1146	2	-0.25309
RAD54L2	10	0.033515	0.092608	1	132	4	-0.13509	0.82815	0.90062	1	1156	2	-0.13509
RAD9A	10	0.8162	0.89907	1	1151	1	-0.012188	0.80908	0.88632	1	1135	1	-0.012188
RAD9B	10	0.3033	0.53735	1	663	4	0.15827	0.057004	0.15416	0.983967	259	6	0.15827
RADX	10	0.3166	0.55471	1	680	4	-0.096238	0.76873	0.86685	1	1102	2	-0.096238
RAE1	9	0.53605	0.7368	1	921	1	-0.086659	0.086318	0.20646	1	337	2	-0.086659
RALY	10	0.32667	0.56451	1	698	3	0.0026582	0.25293	0.46111	1	644	3	0.0026582
RANBP1	10	0.3222	0.55914	1	690	4	-0.021587	0.34069	0.58671	1	753	3	-0.021587
RANBP2	9	0.18834	0.38276	1	495	4	0.16959	0.50826	0.72589	1	920	3	0.16959
RANBP3	10	0.11232	0.27789	1	327	3	0.093461	0.20853	0.42031	1	577	4	0.093461
RANBP9	9	0.21026	0.41096	1	534	2	0.13856	0.089074	0.21204	1	344	4	0.13856
RANGAP1	10	0.011898	0.036969	0.795748	73	5	-0.36096	0.43448	0.67021	1	845	1	-0.36096
RASSF1	10	0.0017735	0.0061962	0.381719	26	5	-0.18801	0.36396	0.59302	1	778	2	-0.18801
RB1	10	0.11618	0.28116	1	336	2	0.17375	0.057667	0.15416	0.983967	262	4	0.17375
RB1CC1	10	0.43995	0.65763	1	819	3	-0.010641	0.64351	0.81117	1	1022	2	-0.010641
RBBP4	10	0.11127	0.27051	1	323	5	-0.15432	0.91564	0.94094	1	1205	1	-0.15432
RBBP5	10	0.53035	0.74117	1	914	3	-0.012461	0.011441	0.035641	0.785459	72	4	-0.012461
RBBP6	10	0.037674	0.10367	1	149	5	-0.26338	0.86266	0.9253	1	1182	1	-0.26338
RBBP7	10	0.43728	0.65404	1	816	3	-0.013337	0.091936	0.21875	1	352	3	-0.013337
RBBP8	10	0.1465	0.33407	1	413	4	0.04972	0.64205	0.80798	1	1021	3	0.04972
RBL2	10	0.48552	0.69775	1	862	3	0.0027193	0.51588	0.735	1	924	3	0.0027193
RBM10	10	0.66895	0.81844	1	1042	2	0.020996	0.32296	0.56171	1	730	3	0.020996
RBM14	10	0.25647	0.48408	1	602	4	-0.16835	0.032149	0.10523	0.981671	159	4	-0.16835
RBM15	10	0.029756	0.088495	1	122	6	-0.29586	0.70534	0.84025	1	1058	2	-0.29586
RBM34	10	0.32501	0.56451	1	694	4	-0.069537	0.85172	0.91715	1	1175	2	-0.069537
RBM38	10	0.069744	0.17689	1	224	4	-0.079507	0.41401	0.65015	1	831	1	-0.079507
RBM6	10	0.07802	0.19389	1	243	4	-0.20113	0.26684	0.47525	1	665	2	-0.20113
RBMS1	10	0.076886	0.1918	1	238	3	0.05211	0.32313	0.56171	1	731	3	0.05211
RBMX	10	0.30607	0.54357	1	670	4	-0.027558	0.19872	0.39697	1	566	3	-0.027558
RCC2	10	0.013232	0.038784	0.795748	78	6	-0.17722	0.60221	0.78842	1	987	2	-0.17722
RDM1	10	0.17439	0.36159	1	476	4	-0.13727	0.83647	0.91127	1	1162	2	-0.13727
RECQL	10	0.57041	0.76802	1	965	3	-0.035484	0.087073	0.21281	1	339	4	-0.035484
RECQL4	10	0.15676	0.34863	1	437	3	0.12032	0.48392	0.71003	1	892	3	0.12032
RECQL5	10	0.31927	0.55913	1	685	3	0.012469	0.42493	0.65643	1	838	3	0.012469
REPIN1	10	0.95849	0.95839	1	1230	1	0.21192	0.052221	0.14039	0.981671	232	6	0.21192
REV1	10	0.86794	0.91867	1	1182	1	0.13864	0.23167	0.44182	1	612	4	0.13864
REV3L	10	0.21547	0.42033	1	546	3	0.079494	0.37206	0.60346	1	787	3	0.079494
REXO2	10	0.14529	0.33195	1	409	5	-0.15341	0.14318	0.31733	1	458	2	-0.15341
RFC1	10	0.25687	0.48408	1	603	2	0.025446	0.22136	0.43136	1	597	4	0.025446
RFC2	10	0.034453	0.097938	1	138	5	-0.49082	0.55545	0.75854	1	952	2	-0.49082
RFC3	10	0.049565	0.13194	1	180	3	-0.023656	0.29269	0.52003	1	691	4	-0.023656
RFC4	10	0.23195	0.45443	1	564	4	-0.13204	0.81165	0.88633	1	1136	1	-0.13204
RFC5	10	0.97875	0.97432	1	1251	0	0.48312	0.0029487	0.010638	0.646415	26	6	0.48312
RFWD3	10	0.0010083	0.0040926	0.299828	21	7	-0.52615	0.51728	0.735	1	926	1	-0.52615
RGS12	10	0.03438	0.097938	1	136	2	0.24767	0.011094	0.034266	0.785459	69	7	0.24767
RHNO1	10	0.54625	0.74626	1	932	1	0.21867	0.15606	0.33358	1	494	5	0.21867
RIF1	10	0.038368	0.10605	1	152	5	0.022426	0.15512	0.33183	1	491	5	0.022426
RING1	10	0.16018	0.34864	1	444	4	-0.16383	0.3158	0.54315	1	721	4	-0.16383
RINT1	10	0.74468	0.86595	1	1094	2	0.067042	0.12105	0.28433	1	408	4	0.067042
RLF	10	0.0070644	0.024735	0.795748	47	7	-0.2742	0.74842	0.85889	1	1088	1	-0.2742
RMI1	10	0.091506	0.23548	1	273	5	-0.086779	0.24753	0.45849	1	634	3	-0.086779
RMI2	10	0.011666	0.036963	0.795748	72	6	-0.34833	0.23177	0.44182	1	613	4	-0.34833
RNASE1	10	0.096283	0.25486	1	286	4	-0.19746	0.95809	0.95728	1	1224	1	-0.19746
RNASE2	8	0.24362	0.44202	1	581	3	-0.060806	0.72845	0.82798	1	1073	2	-0.060806
RNASE3	10	0.043168	0.11815	1	164	4	0.15462	0.14853	0.32839	1	471	5	0.15462
RNASE6	10	0.32399	0.5645	1	693	2	0.13572	0.058231	0.15416	0.983967	263	4	0.13572
RNASE7	10	0.16074	0.34864	1	446	3	0.00036593	0.6194	0.79872	1	1000	3	0.00036593
RNASE8	10	0.33488	0.58421	1	713	1	0.090458	0.44216	0.67595	1	855	3	0.090458
RNASEH1	10	0.98488	0.98477	1	1257	0	0.31489	0.006469	0.020733	0.712972	49	7	0.31489
RNASEH2A	10	0.086172	0.22247	1	262	4	0.17119	0.21793	0.42032	1	590	4	0.17119
RNASEH2B	10	0.032464	0.089835	1	129	4	-0.054725	0.19766	0.39397	1	565	2	-0.054725
RNASEH2C	10	0.42665	0.64883	1	808	2	-0.098459	0.10644	0.25472	1	377	4	-0.098459
RNF111	10	0.34421	0.58849	1	730	3	-0.07065	0.38364	0.62094	1	800	4	-0.07065
RNF112	10	0.74776	0.86761	1	1099	1	0.080858	0.22481	0.43566	1	604	4	0.080858
RNF138	10	0.63186	0.80976	1	1024	1	-0.040542	0.45386	0.68195	1	868	2	-0.040542
RNF144A	10	0.95181	0.95528	1	1226	1	0.05689	0.57658	0.77008	1	969	3	0.05689
RNF168	10	0.99938	0.99945	1	1285	0	0.18689	0.055536	0.14908	0.983967	253	5	0.18689
RNF169	10	0.0071933	0.025434	0.795748	49	7	-0.24634	0.99044	0.98943	1	1266	0	-0.24634
RNF2	10	0.030396	0.088501	1	124	5	-0.16682	0.018579	0.078371	0.981671	100	2	-0.16682
RNF20	10	0.10393	0.2587	1	307	5	-0.20708	0.46136	0.69827	1	872	2	-0.20708
RNF8	10	0.72994	0.85683	1	1081	2	0.18325	0.062775	0.1694	0.985005	279	3	0.18325
RO60	10	0.016874	0.048362	0.876238	93	6	-0.27789	0.73403	0.85354	1	1077	2	-0.27789
RORA	10	0.18673	0.3875	1	493	2	-0.006486	0.86508	0.92642	1	1184	2	-0.006486
RPA1	10	0.075816	0.18644	1	234	5	-0.15471	0.78102	0.87619	1	1114	1	-0.15471
RPA2	10	0.1665	0.35221	1	455	3	0.11983	0.032844	0.10594	0.981671	166	4	0.11983
RPA3	10	0.63834	0.80976	1	1026	2	0.15103	0.24556	0.45621	1	632	3	0.15103
RPA4	10	0.16423	0.34989	1	451	4	-0.097289	0.50326	0.72794	1	915	3	-0.097289
RPAIN	9	0.15597	0.32662	1	436	2	-0.085727	0.81485	0.89137	1	1138	1	-0.085727
RPL3	10	0.81536	0.89907	1	1148	1	0.35393	0.0063955	0.020727	0.712972	48	5	0.35393
RPP30	10	0.51926	0.7318	1	899	1	0.082806	0.11307	0.26423	1	395	4	0.082806
RPP38	10	0.11481	0.28116	1	332	2	0.14039	0.12468	0.29171	1	417	4	0.14039
RPP40	10	0.48985	0.69776	1	870	3	-0.066972	0.74805	0.85889	1	1087	2	-0.066972
RREB1	10	0.68009	0.82795	1	1051	2	0.041394	0.25434	0.46111	1	645	3	0.041394
RRM1	10	0.42386	0.64883	1	806	3	0.48475	0.044628	0.12698	0.981671	207	5	0.48475
RRM2	9	0.99735	0.99704	1	1279	0	0.34457	0.077778	0.18489	0.996256	317	5	0.34457
RRM2B	10	0.50239	0.70958	1	886	3	0.034982	0.15496	0.33183	1	489	4	0.034982
RRP1B	10	0.55148	0.74846	1	944	1	0.26035	0.0031921	0.012066	0.646415	28	7	0.26035
RSBN1	10	0.50453	0.71202	1	887	2	0.1034	0.32012	0.55182	1	727	3	0.1034
RSF1	10	0.088388	0.22772	1	268	5	-0.068737	0.28615	0.50027	1	684	3	-0.068737
RSL1D1	9	0.33918	0.55458	1	723	3	-0.15554	0.24181	0.43326	1	625	2	-0.15554
RTEL1	10	0.058438	0.16571	1	203	2	0.29912	0.076919	0.18683	0.996256	313	5	0.29912
RTF2	10	0.55469	0.75312	1	948	3	-0.094432	0.8328	0.90508	1	1159	2	-0.094432
RUNX1	10	0.34058	0.58848	1	726	3	-0.0098917	0.49458	0.71685	1	903	2	-0.0098917
RUVBL1	10	0.22047	0.42729	1	553	4	-0.41419	0.033257	0.10595	0.981671	167	3	-0.41419
RUVBL2	10	0.30791	0.54963	1	673	2	0.14562	0.065922	0.17312	0.985005	288	4	0.14562
S100A11	8	0.20386	0.40356	1	520	2	-0.13321	0.93834	0.93443	1	1214	1	-0.13321
SALL4	10	0.098227	0.25487	1	293	4	-0.10687	0.71159	0.84195	1	1063	2	-0.10687
SAMHD1	10	0.20611	0.40189	1	527	4	-0.02541	0.97137	0.96631	1	1234	1	-0.02541
SAP18	10	0.17453	0.36159	1	477	2	0.082273	0.060609	0.16317	0.985005	269	3	0.082273
SAP30BP	10	0.75537	0.87058	1	1108	2	0.17404	0.043213	0.12577	0.981671	203	5	0.17404
SART1	10	0.0073062	0.026498	0.795748	51	6	-0.32298	0.35082	0.59301	1	763	3	-0.32298
SART3	10	0.28913	0.51919	1	641	3	0.11936	0.16458	0.34355	1	511	4	0.11936
SATB2	10	0.5594	0.75919	1	955	3	0.038025	0.14818	0.32839	1	470	4	0.038025
SBDS	8	0.97772	0.97641	1	1250	0	0.14358	0.11239	0.23509	1	391	4	0.14358
SCAF11	10	0.01641	0.048356	0.876238	92	4	-0.0066235	0.94502	0.94939	1	1216	1	-0.0066235
SCAF8	10	0.32313	0.5645	1	691	2	0.061504	0.15705	0.33359	1	496	4	0.061504
SCMH1	10	0.57079	0.76802	1	966	2	0.025437	0.069248	0.17828	0.985005	296	3	0.025437
SCML2	10	0.30231	0.53735	1	662	4	-0.1232	0.29739	0.52181	1	700	4	-0.1232
SDE2	10	0.69619	0.83756	1	1062	2	-0.064921	0.011475	0.035647	0.785459	73	4	-0.064921
SEM1	10	0.028473	0.084922	1	119	6	-0.2055	0.98438	0.97692	1	1254	0	-0.2055
SENP1	10	0.12956	0.30873	1	369	5	-0.16641	0.84058	0.91363	1	1167	2	-0.16641
SENP3	10	0.55629	0.75612	1	949	2	0.19949	0.014617	0.062717	0.981671	87	5	0.19949
SENP5	10	0.67484	0.82794	1	1048	1	0.18766	0.21289	0.42031	1	583	4	0.18766
SERGEF	10	0.24622	0.47968	1	588	4	0.14248	0.032622	0.10594	0.981671	163	5	0.14248
SESN1	10	0.091309	0.23548	1	272	4	-0.10323	0.41378	0.65015	1	830	2	-0.10323
SET	10	0.43169	0.64884	1	812	3	-0.073848	0.86287	0.9253	1	1183	2	-0.073848
SETD7	10	0.99814	0.99731	1	1282	0	0.18569	0.10874	0.25473	1	382	5	0.18569
SETDB1	10	0.0047846	0.018042	0.795748	37	6	-0.4591	0.22525	0.43566	1	605	2	-0.4591
SETMAR	10	0.38699	0.61645	1	767	2	-0.031188	0.42773	0.66014	1	841	3	-0.031188
SETX	10	0.14023	0.32806	1	399	4	-0.08231	0.50561	0.72795	1	919	2	-0.08231
SF3A1	10	0.4159	0.64522	1	798	3	0.084318	0.17859	0.35217	1	535	4	0.084318
SF3B2	10	0.010701	0.036011	0.795748	68	5	-0.37718	0.84039	0.91363	1	1166	2	-0.37718
SF3B3	10	0.44222	0.65764	1	822	3	0.26156	0.22588	0.43566	1	606	3	0.26156
SF3B5	8	0.98877	0.98813	1	1262	0	0.12305	0.00336	0.010721	0.646415	31	4	0.12305
SFPQ	10	0.84583	0.91641	1	1173	2	0.018665	0.52884	0.74352	1	933	3	0.018665
SFR1	10	0.9697	0.9682	1	1240	1	0.19196	0.18201	0.35761	1	545	5	0.19196
SFSWAP	10	0.99698	0.99661	1	1277	0	0.24805	0.1153	0.26765	1	399	5	0.24805
SHISA5	10	0.15987	0.34864	1	443	4	-0.05675	0.18355	0.35948	1	546	3	-0.05675
SHLD1	10	0.96578	0.96377	1	1235	1	0.32254	0.00055646	0.0024415	0.519802	5	7	0.32254
SHPRH	10	0.60585	0.79949	1	1006	3	0.23065	0.031652	0.10285	0.981671	157	6	0.23065
SIRT1	10	0.55239	0.74846	1	945	2	0.097105	0.58763	0.78191	1	977	2	0.097105
SIRT2	10	0.52828	0.74117	1	912	2	0.062343	0.36117	0.59302	1	776	4	0.062343
SIRT6	10	0.24578	0.47968	1	586	4	-0.057644	0.3454	0.58905	1	756	4	-0.057644
SIX4	10	0.12232	0.29018	1	349	3	0.047044	0.37744	0.61013	1	791	4	0.047044
SKIL	10	0.026591	0.075033	1	113	5	-0.16805	0.98442	0.97692	1	1255	0	-0.16805
SKIV2L	10	0.76034	0.87235	1	1113	2	-0.084821	0.66524	0.81862	1	1037	2	-0.084821
SLC4A1AP	10	0.17584	0.37042	1	479	4	-0.10217	0.34174	0.58672	1	754	3	-0.10217
SLF1	10	0.17676	0.37042	1	481	4	-0.071798	0.97313	0.96631	1	1238	1	-0.071798
SLFN11	10	0.75709	0.87235	1	1110	2	0.17804	0.023082	0.090428	0.981671	120	3	0.17804
SLX1A	4	0.0022221	0.0052443	0.353465	29	3	-0.73237	0.16423	0.28307	1	508	1	-0.73237
SLX1B	4	0.035164	0.075533	1	142	2	0.02572	0.2316	0.36741	1	611	2	0.02572
SLX4	10	0.58851	0.77849	1	992	3	-0.14825	0.52297	0.7405	1	929	2	-0.14825
SMARCA1	10	0.051168	0.13387	1	187	4	0.083585	0.57684	0.77008	1	970	3	0.083585
SMARCA2	10	0.96679	0.96378	1	1237	1	0.16842	0.060652	0.16508	0.985005	270	5	0.16842
SMARCA4	10	0.45492	0.67195	1	832	3	0.086855	0.24994	0.4611	1	637	3	0.086855
SMARCA5	10	0.83403	0.90472	1	1162	2	0.081974	0.64111	0.80798	1	1019	3	0.081974
SMARCAD1	6	0.015274	0.035147	0.795748	86	2	0.0302	0.86586	0.85478	1	1186	1	0.0302
SMARCAL1	6	0.91394	0.90938	1	1205	0	0.1965	0.054789	0.12212	0.981671	248	4	0.1965
SMARCB1	10	0.019855	0.057393	0.969884	99	3	0.10882	0.064732	0.17311	0.985005	285	4	0.10882
SMARCC2	10	0.36524	0.60305	1	754	2	0.16248	0.21959	0.42231	1	594	4	0.16248
SMC1A	10	0.059162	0.16572	1	206	2	0.033555	0.14947	0.33008	1	474	4	0.033555
SMC1B	10	0.70495	0.84361	1	1066	2	0.069225	0.11632	0.27745	1	402	5	0.069225
SMC2	10	0.9683	0.9649	1	1238	1	-0.0086018	0.0047044	0.016961	0.664863	41	2	-0.0086018
SMC3	10	0.063347	0.1692	1	215	5	-0.21035	0.44658	0.67596	1	859	3	-0.21035
SMC4	10	0.22547	0.44544	1	558	4	-0.027805	0.10012	0.23412	1	368	3	-0.027805
SMC5	10	0.062103	0.16656	1	213	5	-0.11395	0.16078	0.34213	1	503	5	-0.11395
SMC6	10	0.32697	0.56451	1	699	2	0.036207	0.74432	0.85888	1	1085	2	0.036207
SMCHD1	10	0.96128	0.96163	1	1231	1	0.18248	0.17711	0.35045	1	531	5	0.18248
SMG5	10	0.74886	0.86761	1	1102	1	-0.057252	0.17587	0.34865	1	528	1	-0.057252
SMG6	10	0.96355	0.96163	1	1233	1	-0.015298	0.1542	0.33182	1	487	4	-0.015298
SMUG1	10	0.33858	0.58697	1	721	2	-0.05041	0.79551	0.88038	1	1125	2	-0.05041
SNAI1	10	0.98641	0.98527	1	1260	0	0.25989	0.011975	0.037386	0.785459	76	6	0.25989
SNAI2	10	0.0056809	0.020851	0.795748	40	4	-0.012781	0.089979	0.21875	1	346	4	-0.012781
SNAPC3	10	0.07853	0.1939	1	245	5	-0.12406	0.23191	0.44182	1	614	3	-0.12406
SNIP1	10	0.057045	0.16286	1	199	4	-0.092975	0.33813	0.57393	1	748	4	-0.092975
SNRNP200	10	0.53845	0.74324	1	923	3	0.095019	0.079236	0.19311	1	321	4	0.095019
SNRNP27	10	0.67354	0.82794	1	1047	2	0.38744	0.00086372	0.0032523	0.519802	7	6	0.38744
SNRPD2	10	0.061634	0.16656	1	211	4	-0.17386	0.24203	0.45024	1	626	2	-0.17386
SNW1	10	0.15469	0.34544	1	432	3	-0.01621	0.0049598	0.016967	0.664863	43	3	-0.01621
SOX4	10	0.051948	0.1499	1	188	5	-0.14499	0.73784	0.85354	1	1081	2	-0.14499
SP1	10	0.47383	0.69198	1	849	3	0.0091926	0.0457	0.12811	0.981671	211	4	0.0091926
SP100	10	0.10309	0.25646	1	304	4	0.065244	0.57364	0.76837	1	965	1	0.065244
SP3	10	0.99693	0.99661	1	1276	0	0.2338	0.027867	0.09678	0.981671	140	6	0.2338
SPAG5	10	0.56222	0.7592	1	958	3	-0.028017	0.034633	0.10844	0.981671	172	3	-0.028017
SPDL1	10	0.84832	0.91641	1	1176	1	0.12196	0.028319	0.097785	0.981671	142	4	0.12196
SPDYA	10	0.094944	0.25023	1	280	4	-0.0056114	0.63987	0.80798	1	1015	2	-0.0056114
SPEN	10	0.19367	0.39313	1	503	3	0.066846	0.072111	0.18121	0.985005	303	4	0.066846
SPHAR	3	0.19429	0.29776	1	504	1	0.18933	0.032787	0.06059	0.981671	165	2	0.18933
SPIDR	10	0.66583	0.81613	1	1041	1	-0.015035	0.19683	0.39396	1	562	2	-0.015035
SPO11	10	0.37084	0.60435	1	759	2	-0.001367	0.38056	0.61212	1	797	3	-0.001367
SPRTN	10	0.72588	0.85185	1	1077	2	0.12476	0.23521	0.44448	1	619	4	0.12476
SRC	10	0.15269	0.34544	1	425	4	-0.11239	0.23131	0.44182	1	609	2	-0.11239
SRCAP	10	0.321	0.55914	1	688	4	0.0098797	0.94314	0.94939	1	1215	1	0.0098797
SRRM2	10	0.42213	0.64709	1	804	3	0.051522	0.57111	0.76837	1	962	3	0.051522
SRRT	10	0.05758	0.16286	1	200	5	-0.3244	0.77965	0.87618	1	1110	1	-0.3244
SSBP1	10	0.089795	0.22888	1	270	3	-0.14312	0.046975	0.13117	0.981671	217	4	-0.14312
SSRP1	10	0.48355	0.69566	1	858	2	0.062268	0.12622	0.29172	1	421	4	0.062268
STAG1	10	0.011036	0.036675	0.795748	69	5	-0.24693	0.72207	0.84668	1	1070	1	-0.24693
STAG2	10	0.071368	0.17802	1	229	5	-0.14924	0.48273	0.71003	1	889	2	-0.14924
STAT3	10	0.064217	0.16921	1	216	3	-0.0032559	0.17844	0.35217	1	534	3	-0.0032559
STN1	10	0.81603	0.89907	1	1150	2	0.097494	0.052401	0.14039	0.981671	234	5	0.097494
SUGP2	10	0.34383	0.58849	1	729	3	0.046312	0.43984	0.67412	1	851	3	0.046312
SUMO1	10	0.0081232	0.029183	0.795748	58	7	-0.2356	0.97814	0.97215	1	1247	1	-0.2356
SUMO2	6	0.73275	0.7663	1	1084	1	0.43068	0.010707	0.039295	0.785731	67	4	0.43068
SUMO3	10	0.17092	0.35892	1	467	3	0.042125	0.10632	0.25472	1	376	4	0.042125
SUPT16H	10	0.20855	0.40905	1	531	4	-0.079954	0.078298	0.19311	1	319	4	-0.079954
SUPT3H	10	0.028519	0.084922	1	120	4	-0.16227	0.98854	0.98759	1	1260	0	-0.16227
SUPT7L	10	0.62472	0.80849	1	1016	2	0.021168	0.39588	0.6427	1	818	4	0.021168
SUPV3L1	10	0.91185	0.9298	1	1203	1	0.53473	0.0013494	0.0051738	0.519802	16	8	0.53473
SUV39H1	10	0.75085	0.86761	1	1105	2	0.0036718	0.97369	0.96631	1	1240	1	0.0036718
SWI5	10	0.16533	0.3522	1	453	4	-0.10904	0.75658	0.86385	1	1096	2	-0.10904
SYF2	10	0.33547	0.58421	1	714	3	0.020482	0.49532	0.71685	1	905	2	0.020482
SYNCRIP	10	0.24998	0.48191	1	593	3	0.10643	0.14936	0.33008	1	473	3	0.10643
SYNE4	10	0.90333	0.92761	1	1199	1	0.070072	0.090038	0.21875	1	347	5	0.070072
TACC1	10	0.30129	0.53263	1	660	1	0.12732	0.16489	0.34355	1	512	5	0.12732
TADA1	10	0.0079028	0.028819	0.795748	57	4	-0.15233	0.29406	0.52003	1	696	3	-0.15233
TADA2A	10	0.10841	0.26284	1	319	5	-0.2493	0.1737	0.34865	1	524	3	-0.2493
TADA3	10	0.4607	0.67987	1	835	3	0.095339	0.062678	0.1694	0.985005	278	4	0.095339
TAF1	10	0.26571	0.49464	1	615	4	0.067161	0.073589	0.18122	0.985005	306	4	0.067161
TAF10	10	0.23645	0.46849	1	570	4	0.048619	0.20456	0.39698	1	573	4	0.048619
TAF11	10	0.78044	0.88337	1	1126	2	0.001726	0.72997	0.85354	1	1074	2	0.001726
TAF12	10	0.82141	0.89908	1	1154	2	0.098136	0.42903	0.6662	1	842	3	0.098136
TAF15	10	0.12825	0.30873	1	365	3	0.065103	0.17962	0.35385	1	537	3	0.065103
TAF1C	10	0.98504	0.98477	1	1259	0	0.049678	0.14251	0.31733	1	456	3	0.049678
TAF5L	10	0.88514	0.92213	1	1189	1	0.25364	0.04685	0.13117	0.981671	215	6	0.25364
TAF6L	10	0.095518	0.25132	1	281	4	-0.10114	0.51049	0.73123	1	921	3	-0.10114
TAF9	10	0.29759	0.52974	1	657	4	-0.037281	0.27539	0.48878	1	671	2	-0.037281
TAF9B	10	0.31088	0.54963	1	677	2	0.031934	0.21143	0.42031	1	580	3	0.031934
TARDBP	10	0.49418	0.70512	1	875	3	0.0048256	0.18737	0.37739	1	552	2	0.0048256
TBL1XR1	10	0.50645	0.71936	1	890	1	-0.027953	0.056988	0.15416	0.983967	258	3	-0.027953
TBRG1	10	0.58139	0.77565	1	982	1	0.22383	0.0097885	0.029488	0.776377	64	5	0.22383
TCERG1	10	0.14184	0.32806	1	403	3	0.0021426	0.38517	0.62094	1	802	3	0.0021426
TCF12	10	0.4875	0.69775	1	865	1	0.25626	0.0046978	0.016802	0.664863	40	7	0.25626
TCF19	10	0.007881	0.028819	0.795748	56	4	0.075595	0.10863	0.25473	1	381	5	0.075595
TCF20	10	0.04017	0.10987	1	154	2	0.10202	0.15062	0.33008	1	481	5	0.10202
TCOF1	10	0.41176	0.64522	1	794	2	-0.069288	0.61143	0.79492	1	992	2	-0.069288
TCP1	10	0.17523	0.37041	1	478	1	-0.0037733	0.18602	0.37738	1	550	3	-0.0037733
TDG	10	0.83442	0.90472	1	1163	2	0.28822	0.001196	0.0044217	0.519802	11	8	0.28822
TDP1	10	0.36039	0.59751	1	750	3	0.0060848	0.11266	0.26261	1	392	4	0.0060848
TDRD12	10	0.52561	0.73937	1	905	3	-0.092324	0.86727	0.92642	1	1187	2	-0.092324
TDRD9	10	0.12436	0.29149	1	354	1	0.25574	0.011526	0.035647	0.785459	74	6	0.25574
TEN1	10	0.036026	0.097943	1	144	6	-0.20375	0.47092	0.70314	1	877	1	-0.20375
TEP1	10	0.46616	0.68556	1	844	1	0.14982	0.026079	0.096175	0.981671	133	5	0.14982
TERF1	10	0.94728	0.95181	1	1221	1	0.06793	0.086267	0.21106	1	335	3	0.06793
TERF2	10	0.91776	0.93211	1	1207	1	0.068209	0.13247	0.30133	1	434	4	0.068209
TERF2IP	10	0.084395	0.20752	1	258	5	-0.145	0.81819	0.89496	1	1142	2	-0.145
TERT	10	0.82595	0.89908	1	1158	1	0.28276	0.00090272	0.0034169	0.519802	8	8	0.28276
TFAM	10	0.84846	0.91641	1	1177	1	0.27008	0.03438	0.10844	0.981671	171	5	0.27008
TFAP4	10	0.037575	0.10367	1	148	5	-0.17285	0.32903	0.56847	1	739	2	-0.17285
TFDP1	10	0.56612	0.76645	1	961	2	-0.033884	0.88954	0.9353	1	1198	1	-0.033884
TFDP2	10	0.71001	0.84635	1	1071	2	0.021617	0.053771	0.14507	0.981671	240	4	0.021617
TFDP3	10	0.96269	0.96163	1	1232	1	0.044617	0.6198	0.79872	1	1001	3	0.044617
TFPT	10	0.028292	0.082713	1	117	6	-0.21031	0.20992	0.42031	1	578	4	-0.21031
THAP4	10	0.13346	0.30982	1	381	5	-0.14104	0.95556	0.95509	1	1222	1	-0.14104
THAP5	10	0.23382	0.46353	1	567	2	-0.035596	0.87542	0.93332	1	1191	2	-0.035596
THOC1	10	0.7806	0.88337	1	1127	2	-0.000749	0.48465	0.71003	1	894	3	-0.000749
THOC4	10	0.1047	0.25871	1	310	2	-0.014989	0.84838	0.91589	1	1172	2	-0.014989
THRAP3	10	0.19208	0.39313	1	501	4	-0.1801	0.98685	0.98339	1	1258	0	-0.1801
TIA1	10	0.4854	0.69775	1	861	3	0.16118	0.11275	0.26261	1	393	5	0.16118
TIAL1	10	0.064732	0.16921	1	217	5	-0.15975	0.085158	0.20886	1	333	2	-0.15975
TICRR	10	0.35696	0.59606	1	747	3	-0.073076	0.88752	0.93424	1	1197	1	-0.073076
TIMELESS	9	0.20549	0.40128	1	525	4	-0.17745	0.27008	0.48303	1	666	1	-0.17745
TINF2	10	0.16863	0.35573	1	462	4	0.14957	0.56265	0.76638	1	956	3	0.14957
TIPIN	10	0.0958	0.25133	1	282	5	-0.090497	0.24508	0.45621	1	631	3	-0.090497
TLK1	10	0.38748	0.61646	1	768	3	-0.039668	0.089005	0.21698	1	343	4	-0.039668
TNKS	10	0.053354	0.15196	1	191	2	-0.022351	0.32518	0.56172	1	733	2	-0.022351
TNKS1BP1	10	0.22418	0.43873	1	556	2	0.38649	0.0033155	0.012231	0.646415	30	6	0.38649
TNKS2	10	0.3306	0.5788	1	705	3	-0.0084168	0.30172	0.52181	1	706	4	-0.0084168
TONSL	10	0.44471	0.65956	1	823	2	-0.057636	0.99529	0.99487	1	1273	0	-0.057636
TOP1	10	0.17136	0.35892	1	468	3	-0.054759	0.35371	0.59301	1	766	1	-0.054759
TOP2A	10	0.35061	0.59605	1	738	3	0.34687	0.011214	0.034953	0.785459	70	6	0.34687
TOP2B	10	0.48273	0.69566	1	857	3	0.15073	0.094886	0.22208	1	358	4	0.15073
TOP3A	10	0.29091	0.52388	1	643	2	0.24714	0.062083	0.16939	0.985005	276	6	0.24714
TOP3B	10	0.50524	0.71202	1	889	3	0.21395	0.02948	0.099741	0.981671	147	5	0.21395
TOPBP1	10	0.30133	0.53263	1	661	4	-0.11666	0.056262	0.15274	0.983967	255	4	-0.11666
TOPORS	10	0.10108	0.25646	1	298	4	-0.013656	0.79536	0.88038	1	1124	2	-0.013656
TOR1AIP1	10	0.48757	0.69775	1	866	3	-0.05816	0.032031	0.10523	0.981671	158	3	-0.05816
TP53	10	0.11687	0.28116	1	337	2	0.058815	0.17031	0.34687	1	520	5	0.058815
TP53BP1	10	0.97931	0.97432	1	1252	0	0.43542	2.26e-05	0.00010283	0.173267	1	7	0.43542
TP53BP2	10	0.44627	0.65956	1	825	2	0.065943	0.13534	0.30806	1	440	4	0.065943
TP53I3	10	0.1155	0.28116	1	334	3	-0.12162	0.29724	0.52181	1	699	4	-0.12162
TP53INP1	10	0.77137	0.87883	1	1121	2	0.14239	0.11305	0.26423	1	394	5	0.14239
TP63	10	0.16553	0.3522	1	454	4	-0.091238	0.6259	0.80046	1	1008	2	-0.091238
TP73	10	0.02769	0.081191	1	116	5	-0.15545	0.53084	0.7453	1	935	3	-0.15545
TPR	10	0.29679	0.52974	1	653	4	-0.13646	0.24389	0.45431	1	629	3	-0.13646
TREX1	10	0.04786	0.12976	1	175	3	-0.11808	0.32727	0.5664	1	736	2	-0.11808
TREX2	10	0.042944	0.11372	1	162	4	-0.15025	0.98897	0.98759	1	1261	0	-0.15025
TRIM24	10	0.15584	0.34863	1	435	3	-0.038326	0.96417	0.95915	1	1225	1	-0.038326
TRIM28	10	0.52045	0.7318	1	900	2	0.2295	0.032506	0.10594	0.981671	162	5	0.2295
TRIM32	10	0.43402	0.65147	1	813	3	0.24923	0.0352	0.10844	0.981671	175	6	0.24923
TRIM33	10	0.58322	0.77848	1	984	3	-0.029751	0.457	0.6858	1	869	3	-0.029751
TRIOBP	10	0.2008	0.39834	1	514	4	0.12424	0.032464	0.10594	0.981671	161	5	0.12424
TRMT6	10	0.41378	0.64522	1	796	2	0.056277	0.060042	0.16231	0.985005	268	3	0.056277
TRPS1	10	0.56032	0.7592	1	957	1	-0.034487	0.0013798	0.0052443	0.519802	17	3	-0.034487
TRRAP	9	0.25006	0.4703	1	594	3	-0.0061363	0.07077	0.17636	0.985005	300	4	-0.0061363
TSN	10	0.07587	0.18644	1	235	5	-0.11236	0.58069	0.77602	1	975	2	-0.11236
TSNAX	10	0.67121	0.82523	1	1046	2	-0.0024224	0.55665	0.75854	1	953	1	-0.0024224
TSPYL2	10	0.01069	0.036011	0.795748	67	5	-0.18011	0.98996	0.9891	1	1263	0	-0.18011
TTC5	10	0.27931	0.50502	1	626	3	-0.065003	0.24956	0.4611	1	636	4	-0.065003
TTF1	10	0.24956	0.48191	1	592	4	-0.1448	0.32152	0.55738	1	729	2	-0.1448
TTF2	10	0.086663	0.22247	1	266	5	-0.15208	0.79722	0.88187	1	1126	2	-0.15208
TUT4	10	0.01356	0.039754	0.795748	79	6	-0.16066	0.42283	0.65642	1	836	3	-0.16066
TWIST1	10	0.45145	0.67194	1	829	3	0.05278	0.28355	0.4977	1	679	4	0.05278
TXNL4A	10	0.2178	0.42388	1	550	4	-0.041508	0.04017	0.11961	0.981671	196	4	-0.041508
TYMP	10	0.11417	0.28116	1	331	5	-0.12235	0.74864	0.85889	1	1089	2	-0.12235
U2AF1	10	0.3164	0.55471	1	679	4	-0.076952	0.10134	0.24131	1	371	4	-0.076952
U2SURP	10	0.48735	0.69775	1	864	3	0.15466	0.15406	0.33182	1	486	5	0.15466
UBA1	10	0.35578	0.59606	1	745	3	0.007123	0.022333	0.089124	0.981671	115	4	0.007123
UBAP2L	10	0.30074	0.53263	1	659	4	0.11932	0.038753	0.11621	0.981671	190	5	0.11932
UBE2A	10	0.52438	0.73937	1	904	1	0.17573	0.043243	0.12577	0.981671	204	5	0.17573
UBE2B	10	0.10448	0.25871	1	308	3	0.084798	0.37105	0.60346	1	785	3	0.084798
UBE2D2	10	0.13102	0.30873	1	375	5	-0.14725	0.57041	0.76639	1	961	3	-0.14725
UBE2D3	10	0.15836	0.34863	1	439	3	-0.020416	0.97242	0.96631	1	1235	1	-0.020416
UBE2I	10	0.32875	0.5736	1	701	3	0.35942	0.08583	0.2099	1	334	5	0.35942
UBE2L3	10	0.17292	0.3603	1	473	3	-0.05016	0.25067	0.4611	1	641	4	-0.05016
UBE2N	10	0.6108	0.80471	1	1010	2	0.010444	0.29975	0.52181	1	704	4	0.010444
UBE2T	10	0.016321	0.048356	0.876238	91	5	-0.23481	0.95338	0.95409	1	1220	1	-0.23481
UBE2V1	10	0.68795	0.83392	1	1055	2	0.054065	0.60108	0.78842	1	985	3	0.054065
UBE2V2	9	0.2514	0.47254	1	598	3	-0.051088	0.50231	0.72188	1	913	2	-0.051088
UBE2W	10	0.29337	0.52973	1	646	3	0.026537	0.57257	0.76837	1	964	1	0.026537
UBE3A	10	0.29367	0.52973	1	648	4	0.036131	0.080655	0.19471	1	325	4	0.036131
UBN2	10	0.92637	0.93859	1	1209	1	0.20369	0.015376	0.066907	0.981671	89	5	0.20369
UBR5	10	0.058839	0.16572	1	205	5	-0.049598	0.39869	0.6427	1	821	3	-0.049598
UBXN7	10	0.17928	0.37337	1	483	4	-0.021492	0.28223	0.4977	1	676	1	-0.021492
UHRF1	10	0.11815	0.28238	1	338	3	-3.1e-06	0.70553	0.84025	1	1059	2	-3.1e-06
UIMC1	10	0.15113	0.34019	1	421	1	0.19398	0.048039	0.13225	0.981671	219	5	0.19398
UNG	10	0.046792	0.1236	1	173	4	-0.030058	0.39531	0.6427	1	817	2	-0.030058
UPF1	10	0.32935	0.5736	1	702	3	0.24826	0.026057	0.096175	0.981671	131	4	0.24826
USP11	10	0.48506	0.69775	1	859	3	0.092708	0.054128	0.14507	0.981671	244	4	0.092708
USP28	10	0.09753	0.25487	1	292	2	-0.035294	0.87762	0.93332	1	1194	1	-0.035294
USP7	10	0.3073	0.54662	1	671	3	-0.063276	0.95255	0.95409	1	1219	1	-0.063276
UTP14A	10	0.78926	0.88644	1	1134	1	0.24087	0.024555	0.091327	0.981671	127	5	0.24087
UTP3	10	0.3212	0.55914	1	689	4	-0.12542	0.091285	0.21875	1	351	4	-0.12542
UVRAG	10	0.055905	0.16185	1	194	5	-0.14108	0.64048	0.80798	1	1016	1	-0.14108
UVSSA	10	0.8493	0.91641	1	1178	1	0.064588	0.37806	0.61013	1	795	4	0.064588
WAC	10	0.23909	0.4685	1	575	3	-0.048025	0.030545	0.10207	0.981671	153	2	-0.048025
WDHD1	10	0.38915	0.61895	1	771	3	-0.080762	0.3182	0.54738	1	726	4	-0.080762
WDR33	10	0.18498	0.38277	1	491	4	-0.068734	0.5002	0.72794	1	911	3	-0.068734
WDR4	10	0.53506	0.74118	1	919	2	0.2462	0.029595	0.099741	0.981671	148	6	0.2462
WDR76	10	0.11906	0.28238	1	340	5	-0.11851	0.056271	0.15274	0.983967	256	3	-0.11851
WEE1	10	0.83286	0.90234	1	1160	2	0.048885	0.25797	0.46571	1	654	4	0.048885
WIZ	10	0.81934	0.89908	1	1152	1	0.0093942	0.422	0.65642	1	834	2	0.0093942
WRAP53	10	0.65133	0.81114	1	1030	2	0.068615	0.21694	0.42032	1	587	4	0.068615
WRN	10	0.11138	0.27335	1	324	5	-0.053723	0.5463	0.75259	1	947	3	-0.053723
WRNIP1	10	0.78219	0.88338	1	1128	1	0.3041	0.0042084	0.015551	0.664863	35	7	0.3041
XAB2	10	0.50198	0.70958	1	885	1	0.32404	0.036584	0.10844	0.981671	182	6	0.32404
XPA	10	0.51161	0.72265	1	893	3	0.035206	0.31505	0.54098	1	718	3	0.035206
XPC	10	0.76956	0.87549	1	1119	2	-0.010379	0.39126	0.6277	1	813	3	-0.010379
XRCC1	10	0.15557	0.34863	1	433	4	-0.040952	0.35074	0.59301	1	762	3	-0.040952
XRCC2	10	0.033675	0.094958	1	133	5	-0.21862	0.92385	0.94361	1	1206	1	-0.21862
XRCC3	10	0.33368	0.58174	1	712	4	0.087155	0.049378	0.1356	0.981671	224	4	0.087155
XRCC4	10	0.61568	0.80472	1	1014	1	0.30017	0.026882	0.096774	0.981671	137	6	0.30017
XRCC5	10	0.53944	0.74325	1	925	3	-0.046107	0.48876	0.71004	1	895	2	-0.046107
XRCC6	10	0.10788	0.26283	1	317	2	-0.14842	0.1155	0.26765	1	400	2	-0.14842
XRCC6BP1	10	0.41089	0.64355	1	793	2	0.26911	0.027676	0.09678	0.981671	139	6	0.26911
XRN2	10	0.2972	0.52974	1	655	4	-0.077519	0.15603	0.33358	1	493	4	-0.077519
YAF2	10	0.5715	0.76802	1	967	2	0.030972	0.4759	0.70645	1	882	3	0.030972
YAP1	10	0.2246	0.43873	1	557	3	-0.069382	0.70799	0.84025	1	1061	2	-0.069382
YBX1	10	0.6792	0.82795	1	1050	2	-0.050065	0.81453	0.89227	1	1137	1	-0.050065
YEATS2	10	0.78581	0.88489	1	1131	2	0.35057	0.0017273	0.0063666	0.565138	18	6	0.35057
YEATS4	10	0.3037	0.53735	1	664	4	-0.07296	0.021022	0.086844	0.981671	112	4	-0.07296
YJU2	10	0.18896	0.39313	1	497	4	0.057585	0.1069	0.25472	1	379	2	0.057585
YLPM1	10	0.1464	0.33407	1	412	4	-0.16417	0.29796	0.52181	1	701	2	-0.16417
YTHDC2	10	0.20434	0.40188	1	522	3	-0.016253	0.62305	0.80046	1	1006	2	-0.016253
YY1	10	0.00876	0.031527	0.795748	60	2	0.11514	0.15752	0.33732	1	498	4	0.11514
ZBTB1	10	0.13112	0.30981	1	376	3	-0.037498	0.5048	0.72795	1	917	2	-0.037498
ZBTB10	10	0.1056	0.26047	1	313	5	-0.13324	0.15442	0.33183	1	488	3	-0.13324
ZBTB18	10	0.075958	0.18644	1	236	5	-0.14553	0.1398	0.31335	1	451	4	-0.14553
ZBTB2	10	0.49077	0.70146	1	871	3	-0.038717	0.95039	0.95409	1	1218	1	-0.038717
ZBTB20	10	0.60154	0.79563	1	1004	1	0.31074	0.001315	0.0051209	0.519802	15	6	0.31074
ZBTB21	10	0.79216	0.88947	1	1138	2	-0.094644	0.32743	0.5664	1	737	2	-0.094644
ZBTB3	10	0.080062	0.20346	1	251	5	-0.19837	0.79762	0.88188	1	1128	2	-0.19837
ZBTB32	10	0.058245	0.16571	1	202	3	-0.042337	0.64106	0.80798	1	1018	3	-0.042337
ZBTB38	10	0.26174	0.49058	1	609	4	-0.062656	0.29182	0.52003	1	690	4	-0.062656
ZBTB4	10	0.2488	0.48191	1	591	4	-0.10565	0.65205	0.81118	1	1029	3	-0.10565
ZBTB40	10	0.36081	0.59751	1	751	3	0.10094	0.75669	0.86385	1	1097	2	0.10094
ZBTB5	10	0.22038	0.42389	1	552	1	0.082905	0.55396	0.75853	1	951	3	0.082905
ZBTB7A	10	0.21519	0.42033	1	544	3	-0.074313	0.17459	0.34865	1	527	1	-0.074313
ZBTB8A	10	0.12692	0.29318	1	361	4	-0.031598	0.5279	0.74352	1	932	2	-0.031598
ZBTB9	10	0.62794	0.8085	1	1018	2	-0.074285	0.82113	0.89496	1	1145	1	-0.074285
ZC3H14	10	0.5279	0.74117	1	910	1	0.10522	0.3965	0.6427	1	819	4	0.10522
ZC3H4	10	0.70875	0.84504	1	1070	2	0.22722	0.017931	0.072224	0.981671	94	6	0.22722
ZC3H8	9	0.29092	0.51109	1	644	3	0.14695	0.062001	0.15925	0.985005	274	5	0.14695
ZCCHC7	10	0.36295	0.60304	1	752	3	-0.081669	0.3853	0.62094	1	803	4	-0.081669
ZCCHC8	10	0.72304	0.85185	1	1075	2	0.093272	0.010276	0.030764	0.785404	66	5	0.093272
ZEB1	9	0.21305	0.4201	1	540	2	-0.095479	0.084765	0.204	1	331	4	-0.095479
ZEB2	10	0.15376	0.34544	1	428	2	0.09465	0.06401	0.17078	0.985005	283	4	0.09465
ZFHX3	10	0.88183	0.92098	1	1188	1	0.23263	0.030982	0.10207	0.981671	154	6	0.23263
ZFP1	10	0.16419	0.34989	1	450	3	0.0056995	0.6377	0.80798	1	1014	3	0.0056995
ZFP62	10	0.1006	0.25645	1	295	4	0.026033	0.099876	0.23411	1	367	3	0.026033
ZFPM1	10	0.066793	0.17427	1	220	4	-0.21178	0.63547	0.80566	1	1013	2	-0.21178
ZKSCAN1	10	0.63069	0.80976	1	1022	2	0.047702	0.335	0.57393	1	747	3	0.047702
ZKSCAN4	10	0.12164	0.29018	1	347	3	0.12612	0.087427	0.21281	1	340	5	0.12612
ZKSCAN8	10	0.50845	0.71937	1	891	3	0.22925	0.050908	0.1356	0.981671	226	6	0.22925
ZMAT2	10	0.7462	0.86595	1	1097	1	0.020914	0.64166	0.80798	1	1020	3	0.020914
ZMAT3	10	0.072242	0.18064	1	230	5	-0.1666	0.34686	0.58905	1	757	3	-0.1666
ZMIZ1	10	0.38231	0.61184	1	764	3	0.072973	0.18036	0.3576	1	540	4	0.072973
ZMIZ2	10	0.13113	0.30981	1	377	4	-0.13397	0.84943	0.91589	1	1174	2	-0.13397
ZMPSTE24	10	0.18284	0.38277	1	489	4	-0.078702	0.38993	0.62297	1	811	2	-0.078702
ZMYM2	10	0.1186	0.28238	1	339	5	-0.17105	0.029979	0.10053	0.981671	150	2	-0.17105
ZMYM4	10	0.11	0.26895	1	322	3	-0.13358	0.7743	0.87473	1	1107	2	-0.13358
ZMYND11	10	0.78964	0.88644	1	1135	2	0.11792	0.1797	0.35385	1	538	5	0.11792
ZMYND8	10	0.31714	0.55629	1	681	2	0.11318	0.051048	0.1356	0.981671	227	5	0.11318
ZNF12	10	0.12199	0.29018	1	348	4	-0.019485	0.48372	0.71003	1	891	2	-0.019485
ZNF180	10	0.35732	0.59606	1	748	3	0.096078	0.39982	0.6427	1	823	4	0.096078
ZNF189	10	0.67036	0.8204	1	1044	2	0.031169	0.47751	0.70838	1	886	3	0.031169
ZNF205	10	0.48689	0.69775	1	863	3	0.0001953	0.21239	0.42031	1	582	3	0.0001953
ZNF24	10	0.28821	0.51919	1	640	4	0.046219	0.093693	0.22208	1	354	3	0.046219
ZNF264	10	0.077766	0.19389	1	241	4	-0.039893	0.47337	0.70315	1	881	3	-0.039893
ZNF267	10	0.040972	0.10988	1	156	6	-0.24185	0.97762	0.97015	1	1245	1	-0.24185
ZNF280C	10	0.13995	0.32806	1	398	5	-0.16803	0.084194	0.20521	1	330	3	-0.16803
ZNF281	10	0.0031265	0.011349	0.597618	32	3	0.087683	0.1972	0.39397	1	563	4	0.087683
ZNF3	10	0.12024	0.29018	1	343	4	-0.02494	0.69799	0.83448	1	1051	2	-0.02494
ZNF318	10	0.61536	0.80472	1	1013	2	-0.033979	0.26676	0.47525	1	664	2	-0.033979
ZNF335	10	0.64472	0.81113	1	1028	1	0.18015	0.024425	0.091327	0.981671	125	5	0.18015
ZNF385A	10	0.5145	0.72863	1	896	2	-0.0045162	0.53218	0.74708	1	936	3	-0.0045162
ZNF423	10	0.20992	0.40906	1	532	1	0.094574	0.037956	0.11401	0.981671	187	4	0.094574
ZNF451	10	0.097015	0.25486	1	289	4	-0.043594	0.29629	0.52003	1	697	4	-0.043594
ZNF460	10	0.74598	0.86595	1	1096	1	0.15851	0.067254	0.1744	0.985005	292	5	0.15851
ZNF462	10	0.033109	0.092602	1	131	5	-0.14771	0.86175	0.92439	1	1181	2	-0.14771
ZNF48	10	0.091936	0.23648	1	274	1	0.081062	0.065321	0.17311	0.985005	286	5	0.081062
ZNF592	10	0.66066	0.81352	1	1035	1	-0.013003	0.27195	0.48686	1	669	2	-0.013003
ZNF638	10	0.52124	0.73534	1	902	3	0.1987	0.038297	0.1162	0.981671	188	6	0.1987
ZNF644	10	0.87388	0.92098	1	1186	1	0.015051	0.33223	0.57393	1	741	3	0.015051
ZNF646	10	0.26446	0.49464	1	611	2	0.022145	0.13833	0.30807	1	447	4	0.022145
ZNF687	10	0.26561	0.49464	1	614	3	0.068615	0.14395	0.31733	1	461	3	0.068615
ZNF771	10	0.75925	0.87235	1	1112	2	0.15103	0.16163	0.34355	1	504	4	0.15103
ZNF830	10	0.49395	0.70147	1	873	3	-0.13126	0.30134	0.52181	1	705	2	-0.13126
ZNHIT1	10	0.20768	0.40905	1	529	4	-0.13217	0.9852	0.9794	1	1257	0	-0.13217
ZRANB2	10	0.037794	0.10605	1	150	3	-0.059362	0.5474	0.75259	1	948	3	-0.059362
ZRANB3	6	0.99105	0.99087	1	1265	0	0.22915	0.046784	0.11406	0.981671	214	4	0.22915
ZSCAN31	10	0.21731	0.42034	1	549	4	0.003325	0.30488	0.52182	1	710	4	0.003325
ZZZ3	10	0.15774	0.34863	1	438	2	0.096397	0.0072415	0.0239	0.745783	53	3	0.096397

## Sheet: DNA-RNA-6GFP
Table 2.3-MAGeCK output of screen to identify promoting (neg rank) and suppressing (pos rank) RT-DSBR via the DNA/RNA6R donor.
id	num	neg|score	neg|p-value	neg|fdr	neg|rank	neg|goodsgrna	neg|lfc	pos|score	pos|p-value	pos|fdr	pos|rank	pos|goodsgrna	pos|lfc
HELQ	10	5.83e-11	2.94e-06	0.002475	1	9	-1.1815	0.99675	0.99798	1	1274	0	-1.1815
FAAP100	10	8.59e-07	2.94e-06	0.002475	2	9	-0.90369	0.99996	0.99999	1	1285	0	-0.90369
FANCA	10	7.56e-06	2.06e-05	0.008663	3	8	-1.1389	0.98617	0.99103	1	1256	1	-1.1389
FANCG	10	7.75e-06	2.06e-05	0.008663	4	7	-1.0739	0.97516	0.98685	1	1246	1	-1.0739
FANCF	10	2.67e-05	4.41e-05	0.014851	5	8	-0.92047	0.99777	0.99878	1	1275	0	-0.92047
FANCL	10	9.86e-05	0.00030849	0.086634	6	7	-0.5218	0.92579	0.97718	1	1221	2	-0.5218
CENPS	10	0.00012612	0.00041426	0.099717	7	6	-0.43843	0.87343	0.95756	1	1192	2	-0.43843
HNRNPK	10	0.00026147	0.00085495	0.180074	8	8	-0.81171	0.44495	0.72157	1	881	1	-0.81171
MSH5	10	0.00049617	0.0011311	0.211771	9	8	-0.357	0.80109	0.93481	1	1161	2	-0.357
MCM8	10	0.00065774	0.0015542	0.215156	10	8	-0.31615	0.5368	0.81077	1	983	2	-0.31615
ETAA1	10	0.00067134	0.0015542	0.215156	11	7	-0.43567	0.26124	0.56093	1	682	3	-0.43567
BRCA1	10	0.00068599	0.0015777	0.215156	12	4	0.08253	0.35011	0.64944	1	794	3	0.08253
HELB	10	0.00072607	0.00166	0.215156	13	7	-0.57541	0.96854	0.98574	1	1241	1	-0.57541
MED1	10	0.00090505	0.0020184	0.242928	14	8	-0.28386	0.92794	0.9776	1	1222	2	-0.28386
TADA3	10	0.0010831	0.002841	0.275303	15	8	-0.2258	0.11885	0.3519	1	432	2	-0.2258
BOD1L	10	0.0011376	0.0029115	0.275303	16	8	-0.26957	0.99884	0.99948	1	1277	0	-0.26957
PPP2R5C	10	0.0011499	0.002935	0.275303	17	5	-0.29435	0.34176	0.6378	1	787	3	-0.29435
FANCC	10	0.0011795	0.0029409	0.275303	18	7	-0.43674	0.93082	0.97859	1	1225	2	-0.43674
MORC3	10	0.0013278	0.0034404	0.277847	19	5	-0.195	0.39873	0.68855	1	836	4	-0.195
NUP58	10	0.0013341	0.0034991	0.277847	20	5	-0.27827	0.46165	0.74351	1	897	4	-0.27827
BCL2L12	10	0.0014549	0.0037871	0.277847	21	5	-0.19633	0.02458	0.094735	1	129	3	-0.19633
FAAP24	10	0.0015115	0.0039516	0.277847	22	5	-0.25295	0.46895	0.74964	1	906	4	-0.25295
UBR5	10	0.0015318	0.0039516	0.277847	23	4	-0.12862	0.73876	0.90895	1	1133	3	-0.12862
ERI1	10	0.0017153	0.0039575	0.277847	24	8	-0.30748	0.96768	0.98529	1	1240	1	-0.30748
EFTUD2	10	0.0018069	0.0042571	0.286931	25	7	-0.63281	0.86111	0.9532	1	1189	2	-0.63281
CSNK1E	10	0.001872	0.0047683	0.293472	26	8	-0.47376	0.98162	0.98793	1	1252	1	-0.47376
POLR3E	10	0.0020329	0.0054793	0.293472	27	4	0.0041174	0.016322	0.062347	1	88	3	0.0041174
ABRAXAS1	10	0.0020552	0.0054793	0.293472	28	8	-0.35925	0.50037	0.77891	1	940	2	-0.35925
EXO1	10	0.0020559	0.0054793	0.293472	29	6	-0.25618	0.24093	0.537	1	648	2	-0.25618
TPR	10	0.0020853	0.0054852	0.293472	30	7	-0.53108	0.53565	0.80868	1	982	1	-0.53108
DDX49	10	0.0021175	0.0055733	0.293472	31	6	-0.65102	0.049505	0.14824	1	231	3	-0.65102
FAAP20	10	0.002129	0.0055733	0.293472	32	7	-0.27099	0.45875	0.73457	1	894	3	-0.27099
CCAR1	10	0.0022791	0.0057673	0.294479	33	4	-0.18428	0.071046	0.21393	1	302	4	-0.18428
COPS8	10	0.0023425	0.0060258	0.298631	34	5	-0.24406	0.22217	0.50289	1	627	3	-0.24406
BRCA2	10	0.0024864	0.006255	0.301132	35	7	-0.3639	0.89431	0.96099	1	1204	1	-0.3639
C9orf116	10	0.0026736	0.0072069	0.314674	36	4	0.10453	0.15622	0.3859	1	513	5	0.10453
NIPBL	10	0.0028064	0.0072127	0.314674	37	5	-0.30378	0.87042	0.956	1	1191	2	-0.30378
PALB2	10	0.0028074	0.0072127	0.314674	38	7	-0.45836	0.97815	0.98793	1	1249	1	-0.45836
MORC2	10	0.0028539	0.0072833	0.314674	39	6	-0.39234	0.30823	0.61848	1	744	3	-0.39234
INO80E	10	0.003182	0.0095455	0.381511	40	4	0.074971	0.33623	0.63779	1	776	4	0.074971
AURKA	10	0.0032828	0.0099098	0.381511	41	5	-0.99581	0.9992	0.99961	1	1279	0	-0.99581
KAT6A	10	0.0033675	0.0099744	0.381511	42	6	-0.43475	0.37152	0.66756	1	815	4	-0.43475
INO80C	10	0.003464	0.010027	0.381511	43	4	-0.08692	0.71772	0.89419	1	1116	3	-0.08692
BARD1	10	0.0036387	0.010198	0.381511	44	5	-0.2074	0.28729	0.60229	1	715	4	-0.2074
SMC5	10	0.0038131	0.010409	0.381511	45	5	-0.14554	0.42242	0.70538	1	860	3	-0.14554
NUP153	10	0.0039143	0.010415	0.381511	46	6	-0.37635	0.1314	0.35923	1	461	2	-0.37635
ORC5	10	0.0041963	0.011379	0.399307	47	5	-0.29773	0.30738	0.61848	1	743	2	-0.29773
TNKS	10	0.0041985	0.011379	0.399307	48	1	0.20724	0.033521	0.11725	1	175	7	0.20724
NUP155	10	0.0043603	0.011708	0.399307	49	4	0.30163	0.020729	0.083083	1	112	5	0.30163
HMGA1	10	0.0045094	0.011849	0.399307	50	6	-0.5067	0.97401	0.98665	1	1244	1	-0.5067
DDX25	10	0.0052513	0.013171	0.435158	51	6	-0.19186	0.94532	0.98236	1	1233	1	-0.19186
COPS5	10	0.0055751	0.014123	0.440869	52	5	-0.14816	0.37259	0.6687	1	816	3	-0.14816
SLFN11	10	0.0056923	0.014123	0.440869	53	6	-0.36808	0.56651	0.82133	1	1009	2	-0.36808
PARPBP	10	0.0057214	0.014129	0.440869	54	4	0.10234	0.080784	0.26084	1	330	4	0.10234
CBX4	10	0.0059984	0.01444	0.442394	55	7	-0.37087	0.99899	0.99954	1	1278	0	-0.37087
DDX23	10	0.0060955	0.014734	0.443335	56	6	-0.49311	0.99528	0.99696	1	1272	0	-0.49311
ZBTB8A	10	0.006482	0.016256	0.459818	57	2	0.13433	0.094966	0.29478	1	370	5	0.13433
GTF2H5	10	0.0065048	0.016367	0.459818	58	3	-0.072885	0.78352	0.92913	1	1154	3	-0.072885
CREB1	10	0.006605	0.016367	0.459818	59	5	-0.20905	0.58371	0.83058	1	1026	3	-0.20905
THAP5	10	0.0066705	0.016373	0.459818	60	4	0.015884	0.51706	0.79299	1	955	3	0.015884
DDX60L	10	0.0068179	0.017895	0.467222	61	5	-0.19478	0.60674	0.84031	1	1044	3	-0.19478
PARP2	10	0.0071377	0.018066	0.467222	62	3	0.048744	0.57544	0.82577	1	1020	3	0.048744
KIF2C	10	0.0071536	0.018066	0.467222	63	6	-0.46575	0.74058	0.90895	1	1134	3	-0.46575
HIST3H2BB	10	0.0071967	0.018072	0.467222	64	7	-0.29399	0.97209	0.98598	1	1243	1	-0.29399
FUS	10	0.0073821	0.018301	0.467222	65	4	-0.090996	0.83867	0.94631	1	1179	2	-0.090996
DDX60	10	0.0077565	0.019323	0.476807	66	7	-0.31282	0.98524	0.99055	1	1254	1	-0.31282
RPAIN	9	0.0078881	0.018095	0.467222	67	3	0.042681	0.13349	0.32165	1	467	4	0.042681
POLD1	10	0.0079544	0.020246	0.476807	68	5	-0.31309	0.037959	0.12469	1	197	3	-0.31309
CDK13	10	0.0080644	0.020428	0.476807	69	6	-0.32448	0.98654	0.99162	1	1258	1	-0.32448
POLK	10	0.0083308	0.020434	0.476807	70	6	-0.38227	0.99922	0.99963	1	1280	0	-0.38227
ZBTB2	10	0.0084087	0.020434	0.476807	71	4	-0.050683	0.031028	0.11569	1	166	4	-0.050683
RCC2	10	0.0084846	0.020657	0.476807	72	4	-0.074766	0.96313	0.98437	1	1239	1	-0.074766
CBL	10	0.0085383	0.020657	0.476807	73	5	-0.20701	0.43267	0.71439	1	869	2	-0.20701
PKIB	10	0.0090795	0.021427	0.487891	74	7	-0.30736	0.72761	0.90259	1	1123	1	-0.30736
CHD6	10	0.0092331	0.021862	0.491155	75	6	-0.37346	0.37442	0.6687	1	817	3	-0.37346
SMARCC2	10	0.0094723	0.022778	0.502386	76	3	0.12238	0.32745	0.62895	1	763	3	0.12238
BAZ1B	10	0.0095192	0.023019	0.502386	77	6	-0.26167	0.37057	0.66625	1	814	3	-0.26167
PRKCQ	10	0.0098429	0.023589	0.502386	78	7	-0.3588	0.99946	0.9997	1	1283	0	-0.3588
ZMYM2	10	0.010277	0.024741	0.502386	79	4	0.072897	0.31612	0.62148	1	753	3	0.072897
C15orf43	10	0.010705	0.024741	0.502386	80	7	-0.26189	0.38996	0.68341	1	830	2	-0.26189
YLPM1	10	0.010728	0.024741	0.502386	81	6	-0.31726	0.31467	0.62147	1	750	4	-0.31726
RAD51B	10	0.010884	0.024747	0.502386	82	7	-0.30983	0.36703	0.66352	1	810	1	-0.30983
CHD3	10	0.011099	0.024747	0.502386	83	7	-0.24	0.82294	0.93876	1	1169	2	-0.24
TIA1	10	0.011492	0.02772	0.528702	84	4	-0.20779	0.29363	0.61241	1	730	3	-0.20779
HIST1H2BA	9	0.011553	0.026938	0.528702	85	6	-0.27044	0.13106	0.32011	1	459	2	-0.27044
RALY	10	0.011765	0.02792	0.528702	86	7	-0.27302	0.14161	0.36486	1	485	3	-0.27302
TRIM33	10	0.011792	0.02792	0.528702	87	2	0.090895	0.26885	0.57336	1	691	5	0.090895
HSF2	10	0.012011	0.027925	0.528702	88	7	-0.28691	0.98704	0.99187	1	1259	1	-0.28691
SP100	10	0.012065	0.027925	0.528702	89	7	-0.37169	0.27369	0.58336	1	701	1	-0.37169
CHD1	10	0.012176	0.028349	0.530748	90	5	-0.10367	0.16873	0.40149	1	532	3	-0.10367
U2AF1	10	0.01287	0.031428	0.56952	91	6	-0.44828	0.32905	0.63303	1	765	3	-0.44828
HNRNPC	10	0.012941	0.031433	0.56952	92	5	-0.22692	0.45081	0.72275	1	886	3	-0.22692
LIG1	10	0.013154	0.032591	0.576613	93	6	-0.40904	0.64324	0.85366	1	1067	2	-0.40904
DPF2	10	0.013304	0.033561	0.576613	94	4	0.090336	0.090257	0.28475	1	357	4	0.090336
CREBBP	10	0.013596	0.034483	0.576613	95	7	-0.21142	0.62021	0.8432	1	1053	2	-0.21142
U2SURP	10	0.01378	0.034824	0.576613	96	6	-0.40748	0.73328	0.90677	1	1127	3	-0.40748
SAMHD1	10	0.013803	0.03483	0.576613	97	6	-0.30842	0.68691	0.87922	1	1095	1	-0.30842
RPA1	9	0.014023	0.030546	0.565608	98	4	-0.20684	0.37961	0.6584	1	819	2	-0.20684
FOXM1	10	0.014059	0.035012	0.576613	99	2	0.13314	0.089134	0.28098	1	353	5	0.13314
NUP188	10	0.014309	0.035018	0.576613	100	6	-0.40381	0.93185	0.97908	1	1227	2	-0.40381
EP300	10	0.014397	0.035018	0.576613	101	7	-0.26369	0.97676	0.98766	1	1247	1	-0.26369
FEN1	10	0.014463	0.035018	0.576613	102	3	-0.22046	0.88292	0.95894	1	1198	2	-0.22046
SFSWAP	10	0.014592	0.035247	0.576613	103	3	0.32358	0.0049455	0.022813	1	35	6	0.32358
PARP4	10	0.014911	0.035946	0.576945	104	6	-0.33204	0.66141	0.86444	1	1081	2	-0.33204
HIST3H3	10	0.015025	0.035952	0.576945	105	3	0.10412	0.17716	0.43207	1	546	5	0.10412
FANCI	10	0.015379	0.036927	0.581521	106	4	-0.15293	0.88733	0.95931	1	1200	1	-0.15293
FEM1B	10	0.015494	0.036927	0.581521	107	6	-0.23489	0.31829	0.623	1	755	4	-0.23489
RAD18	10	0.016487	0.038373	0.591764	108	4	-0.088086	0.044586	0.13979	1	219	2	-0.088086
CCDC111	10	0.01659	0.038373	0.591764	109	6	-0.30033	0.45167	0.72386	1	887	1	-0.30033
EHMT1	10	0.017127	0.038631	0.591764	110	5	-0.34149	0.5248	0.79528	1	967	3	-0.34149
ZNF3	10	0.01761	0.043973	0.629852	111	2	0.25764	0.035304	0.12391	1	183	6	0.25764
LRFN1	10	0.017829	0.044237	0.629852	112	2	-0.0057806	0.29889	0.61361	1	737	4	-0.0057806
ESRP1	10	0.018536	0.044243	0.629852	113	5	-0.24684	0.48832	0.76847	1	924	3	-0.24684
DDX21	10	0.018581	0.044243	0.629852	114	5	-0.23545	0.61599	0.84156	1	1048	3	-0.23545
CENPX	10	0.019421	0.044554	0.629852	115	6	-0.20521	0.96174	0.98436	1	1238	1	-0.20521
RAD51AP1	10	0.020503	0.045606	0.629852	116	3	0.12481	0.20194	0.46127	1	593	4	0.12481
SMC1A	10	0.020688	0.045894	0.629852	117	4	-0.10356	0.52987	0.80442	1	974	3	-0.10356
SMC3	10	0.020763	0.045894	0.629852	118	2	-0.094253	0.88808	0.95931	1	1202	2	-0.094253
SLX1A	4	0.020819	0.04067	0.617385	119	3	-0.572	0.83042	0.86389	1	1172	1	-0.572
ZRANB2	10	0.021029	0.0459	0.629852	120	4	0.0012365	0.12361	0.35302	1	445	3	0.0012365
CHAF1B	10	0.021157	0.046211	0.629852	121	4	0.061309	0.010738	0.0404	1	61	3	0.061309
DDX53	10	0.021282	0.046211	0.629852	122	5	-0.28349	0.99444	0.99641	1	1269	0	-0.28349
FOXO1	10	0.021554	0.046217	0.629852	123	4	-0.018284	0.91717	0.97243	1	1217	2	-0.018284
ARID4B	10	0.022222	0.047099	0.629852	124	5	-0.12135	0.52169	0.79527	1	961	2	-0.12135
APTX	10	0.022334	0.047099	0.629852	125	4	-0.03692	0.18379	0.43875	1	554	3	-0.03692
PHF20	10	0.022472	0.047099	0.629852	126	6	-0.2309	0.3635	0.65649	1	808	4	-0.2309
CDC5L	10	0.022968	0.048773	0.633021	127	6	-0.33701	0.0034364	0.016544	1	26	3	-0.33701
HELLS	10	0.023084	0.048773	0.633021	128	6	-0.20247	0.39094	0.68341	1	831	3	-0.20247
CHEK1	10	0.023778	0.049214	0.633021	129	6	-0.34124	0.76307	0.9247	1	1141	1	-0.34124
DQX1	10	0.023832	0.049214	0.633021	130	2	0.11597	0.035852	0.12392	1	186	5	0.11597
DCK	10	0.023861	0.049214	0.633021	131	3	-0.088993	0.68751	0.87922	1	1096	2	-0.088993
NUP35	10	0.02458	0.049743	0.634976	132	3	0.071237	0.12224	0.35191	1	442	4	0.071237
TSN	10	0.024991	0.050166	0.635562	133	5	-0.14166	0.56615	0.82133	1	1007	2	-0.14166
NBN	10	0.025523	0.052822	0.652677	134	5	-0.16644	0.41498	0.6976	1	851	2	-0.16644
RBM10	10	0.025777	0.05388	0.652677	135	6	-0.5232	0.83329	0.94331	1	1174	2	-0.5232
RBM15	10	0.025895	0.05388	0.652677	136	6	-0.27852	0.36103	0.65381	1	804	4	-0.27852
SNW1	9	0.025974	0.051717	0.650325	137	6	-0.42056	0.19451	0.46879	1	573	2	-0.42056
RNF111	10	0.026075	0.05606	0.652677	138	3	-0.0011548	0.31609	0.62148	1	752	4	-0.0011548
PGAP1	10	0.026268	0.05606	0.652677	139	4	-0.018281	0.42845	0.70906	1	866	4	-0.018281
EME1	10	0.026305	0.05606	0.652677	140	5	-0.22522	0.87684	0.95756	1	1195	2	-0.22522
ZNF205	10	0.026822	0.056065	0.652677	141	3	-0.082035	0.91818	0.97278	1	1218	1	-0.082035
TDRD12	10	0.026995	0.056065	0.652677	142	4	0.25017	0.057745	0.19401	1	262	6	0.25017
ZMAT3	10	0.027568	0.056506	0.652677	143	4	0.044095	0.19049	0.45155	1	565	4	0.044095
RING1	10	0.027717	0.056512	0.652677	144	3	0.0057444	0.12029	0.3519	1	436	4	0.0057444
UBE2D3	10	0.027878	0.057011	0.652677	145	6	-0.25291	0.86255	0.95416	1	1190	1	-0.25291
METTL3	10	0.028313	0.05824	0.652677	146	6	-0.27002	0.020084	0.076696	1	109	4	-0.27002
XRCC2	10	0.028323	0.058245	0.652677	147	5	-0.17057	0.46705	0.74762	1	903	2	-0.17057
DHX35	10	0.028419	0.058774	0.652677	148	6	-0.34576	0.55448	0.8172	1	996	2	-0.34576
MAP3K4	10	0.028607	0.059609	0.652677	149	3	0.010925	0.97494	0.98685	1	1245	1	0.010925
IFIH1	10	0.029058	0.059609	0.652677	150	2	0.086175	0.76275	0.9247	1	1140	2	0.086175
KRI1	10	0.029127	0.059609	0.652677	151	6	-0.40926	0.70574	0.88686	1	1109	2	-0.40926
CETN3	10	0.029175	0.059615	0.652677	152	5	-0.18136	0.57153	0.82134	1	1014	3	-0.18136
ZBTB3	10	0.029456	0.059615	0.652677	153	5	-0.25824	0.39241	0.68341	1	834	4	-0.25824
ZBTB20	10	0.029803	0.060284	0.652677	154	3	0.099383	0.11784	0.3499	1	429	3	0.099383
ALKBH3	10	0.030213	0.06029	0.652677	155	6	-0.26053	0.81739	0.93876	1	1167	1	-0.26053
LUC7L3	10	0.030547	0.060813	0.652677	156	3	0.0088376	0.85411	0.95002	1	1186	2	0.0088376
MYSM1	10	0.030597	0.060813	0.652677	157	5	0.024376	0.093345	0.28997	1	366	5	0.024376
DBR1	10	0.031061	0.064127	0.675881	158	6	-0.26913	0.71328	0.89121	1	1112	1	-0.26913
IRF3	10	0.03129	0.064574	0.675881	159	4	-0.13777	0.69712	0.88282	1	1105	3	-0.13777
REV3L	10	0.032033	0.06458	0.675881	160	3	-0.0065417	0.26388	0.57335	1	684	3	-0.0065417
UBE2T	10	0.032153	0.06458	0.675881	161	4	-0.053705	0.31122	0.61979	1	745	3	-0.053705
NUP160	10	0.032341	0.065861	0.685032	162	4	-0.015702	0.28144	0.59954	1	709	5	-0.015702
HDAC10	10	0.032943	0.068569	0.70451	163	4	-0.11941	0.87857	0.95846	1	1196	2	-0.11941
ZFP1	10	0.032969	0.068569	0.70451	164	4	-0.02469	0.042141	0.1364	1	210	3	-0.02469
TFDP3	10	0.03335	0.069087	0.705521	165	4	0.099775	0.3295	0.63303	1	767	4	0.099775
PAGR1	10	0.033518	0.072054	0.708443	166	2	-0.07339	0.89848	0.9629	1	1206	1	-0.07339
HUS1	10	0.033999	0.072054	0.708443	167	6	-0.30335	0.046786	0.14305	1	224	3	-0.30335
FANCD2	10	0.034185	0.07206	0.708443	168	4	-0.12966	0.43879	0.7175	1	873	3	-0.12966
NEK6	10	0.034259	0.07206	0.708443	169	4	0.035241	0.45478	0.72964	1	891	4	0.035241
REV1	10	0.034516	0.07206	0.708443	170	5	-0.14953	0.28291	0.59954	1	711	4	-0.14953
HIST1H1C	10	0.034568	0.07206	0.708443	171	5	-0.23217	0.21426	0.48228	1	614	3	-0.23217
FKBP5	10	0.034989	0.0732	0.708443	172	5	-0.23611	0.09684	0.29661	1	373	3	-0.23611
UTP3	10	0.035004	0.0732	0.708443	173	5	-0.32443	0.98784	0.99297	1	1260	1	-0.32443
PHF3	10	0.035361	0.073206	0.708443	174	3	-0.031798	0.099627	0.3037	1	377	3	-0.031798
ENDOV	10	0.035923	0.075674	0.708443	175	6	-0.29886	0.35888	0.6538	1	801	3	-0.29886
NEK7	10	0.035948	0.075674	0.708443	176	6	-0.27478	0.59348	0.8374	1	1033	1	-0.27478
RRM1	10	0.036132	0.075679	0.708443	177	6	-0.46818	0.015569	0.061842	1	85	1	-0.46818
CCND1	10	0.036182	0.075679	0.708443	178	3	0.071072	0.29687	0.6136	1	735	3	0.071072
NSMCE1	10	0.036481	0.075679	0.708443	179	4	-0.16377	0.88776	0.95931	1	1201	1	-0.16377
DFFB	10	0.037585	0.078376	0.725683	180	5	-0.24466	0.38792	0.68341	1	829	2	-0.24466
PRPF19	9	0.037947	0.075062	0.708443	181	3	0.46088	0.027907	0.087055	1	143	5	0.46088
TP53	10	0.037959	0.078382	0.725683	182	3	0.22327	0.10621	0.3174	1	396	5	0.22327
SMC1B	10	0.038184	0.082343	0.734517	183	3	-0.023989	0.73561	0.90677	1	1129	3	-0.023989
FANCB	10	0.038691	0.083336	0.734517	184	4	-0.13531	0.92848	0.97778	1	1223	2	-0.13531
HP1BP3	10	0.039147	0.083336	0.734517	185	5	-0.27199	0.19748	0.45934	1	582	3	-0.27199
RFC4	10	0.039188	0.083336	0.734517	186	6	-0.34088	0.012548	0.046687	1	71	3	-0.34088
ILF2	10	0.039371	0.083342	0.734517	187	5	-0.22087	0.57165	0.82134	1	1015	2	-0.22087
PARP9	10	0.039435	0.083342	0.734517	188	1	-0.049384	0.72483	0.90033	1	1121	3	-0.049384
ATM	10	0.039885	0.083342	0.734517	189	4	-0.13359	0.47224	0.75453	1	909	2	-0.13359
ZNF318	10	0.040173	0.084041	0.734517	190	3	0.27665	0.075563	0.24314	1	315	6	0.27665
TCERG1	10	0.040223	0.084041	0.734517	191	4	0.31024	0.028175	0.10487	1	145	6	0.31024
UBE2V1	10	0.040836	0.085433	0.734517	192	5	-0.15204	0.24152	0.537	1	650	2	-0.15204
CDC45	10	0.040909	0.085433	0.734517	193	5	0.035512	0.028961	0.10858	1	153	5	0.035512
NFRKB	10	0.041646	0.085439	0.734517	194	6	-0.273	0.68286	0.87573	1	1093	3	-0.273
STN1	10	0.042382	0.085439	0.734517	195	3	0.066432	0.19512	0.45933	1	576	4	0.066432
WDHD1	10	0.042529	0.085439	0.734517	196	6	-0.31929	0.053943	0.15575	1	252	3	-0.31929
H2AFX	10	0.042955	0.087831	0.7475	197	5	-0.088321	0.010222	0.040036	1	59	4	-0.088321
PEG3	10	0.043022	0.087837	0.7475	198	5	-0.12625	0.31992	0.62445	1	758	1	-0.12625
CUL4B	10	0.043179	0.090058	0.758787	199	4	0.091367	0.27128	0.5818	1	697	4	0.091367
NASP	10	0.043852	0.090064	0.758787	200	1	0.13359	0.053753	0.15574	1	250	4	0.13359
ZMAT2	10	0.04406	0.093301	0.782154	201	6	-0.40727	0.98546	0.99056	1	1255	1	-0.40727
NUP214	10	0.044586	0.094988	0.788446	202	1	0.62794	0.00055485	0.0031407	0.613311	7	6	0.62794
DCLRE1B	10	0.044805	0.094988	0.788446	203	5	-0.18378	0.56435	0.82133	1	1004	1	-0.18378
ELL	10	0.045614	0.11113	0.832216	204	4	-0.14179	0.5945	0.83741	1	1034	2	-0.14179
RUNX1	10	0.046053	0.11113	0.832216	205	3	-0.061432	0.51237	0.79092	1	951	2	-0.061432
XRCC3	10	0.0475	0.11114	0.832216	206	6	-0.31511	0.023084	0.088266	1	125	2	-0.31511
SSRP1	10	0.047518	0.11114	0.832216	207	6	-0.28603	0.65859	0.86308	1	1079	2	-0.28603
PELP1	10	0.047518	0.11114	0.832216	208	1	0.0032222	0.65162	0.8581	1	1071	1	0.0032222
POLE	10	0.047707	0.11114	0.832216	209	3	0.012131	0.66597	0.86781	1	1085	3	0.012131
REPIN1	10	0.04825	0.11114	0.832216	210	3	0.24063	0.017012	0.065949	1	96	5	0.24063
RFC1	10	0.04852	0.11187	0.832216	211	6	-0.2803	0.99966	0.99982	1	1284	0	-0.2803
ING3	10	0.048981	0.11188	0.832216	212	5	-0.012052	0.073926	0.23229	1	311	4	-0.012052
MPHOSPH6	10	0.049176	0.11277	0.832216	213	4	0.044304	0.05051	0.14889	1	233	3	0.044304
FANCE	10	0.049827	0.11465	0.832216	214	5	-0.078919	0.51796	0.79299	1	958	3	-0.078919
ISG20	10	0.050073	0.11465	0.832216	215	5	-0.035149	0.19244	0.45416	1	568	5	-0.035149
POLB	10	0.050279	0.11466	0.832216	216	5	-0.090425	0.81887	0.93876	1	1168	2	-0.090425
SMC2	10	0.050544	0.11466	0.832216	217	5	-0.21768	0.31195	0.61979	1	748	4	-0.21768
RBBP8	10	0.051265	0.11523	0.832216	218	4	-0.10449	0.99191	0.99436	1	1266	0	-0.10449
C11orf85	10	0.051999	0.11524	0.832216	219	6	-0.23104	0.453	0.72387	1	888	1	-0.23104
MKI67	10	0.052297	0.11524	0.832216	220	4	-0.1026	0.93466	0.97954	1	1228	2	-0.1026
MCM9	10	0.052312	0.11524	0.832216	221	4	0.056931	0.057524	0.194	1	260	5	0.056931
SRRT	10	0.05236	0.11524	0.832216	222	6	-0.20576	0.02165	0.085339	1	119	3	-0.20576
RAD21L1	10	0.052723	0.11685	0.832216	223	6	-0.19335	0.98894	0.99342	1	1262	1	-0.19335
POLA2	10	0.052784	0.11685	0.832216	224	6	-0.28851	0.9863	0.99103	1	1257	1	-0.28851
CSNK2A1	10	0.052905	0.11685	0.832216	225	6	-0.21135	0.99524	0.99696	1	1271	0	-0.21135
RAD54L	10	0.053358	0.11685	0.832216	226	3	-0.0083379	0.36262	0.65381	1	806	3	-0.0083379
UBE2N	10	0.053503	0.11685	0.832216	227	5	-0.023334	0.21346	0.47899	1	612	4	-0.023334
PAXIP1	10	0.053644	0.11685	0.832216	228	6	-0.24953	0.97795	0.98793	1	1248	1	-0.24953
MBD5	10	0.053668	0.11685	0.832216	229	5	-0.14846	0.71883	0.89521	1	1117	3	-0.14846
RAD52	10	0.0537	0.11685	0.832216	230	6	-0.19466	0.020835	0.083083	1	115	4	-0.19466
RIF1	10	0.053943	0.11746	0.832216	231	3	0.16788	0.13382	0.35924	1	468	3	0.16788
DDIT3	10	0.054086	0.11956	0.832216	232	3	-0.081422	0.15509	0.38328	1	512	3	-0.081422
INTS7	10	0.054316	0.11956	0.832216	233	6	-0.32538	0.48374	0.76475	1	918	1	-0.32538
HMGB2	10	0.054502	0.11956	0.832216	234	6	-0.2037	0.53985	0.81077	1	989	3	-0.2037
ZNF646	10	0.054911	0.12132	0.832216	235	2	0.027677	0.56271	0.82133	1	1003	3	0.027677
BRD8	10	0.05554	0.12132	0.832216	236	2	0.0078942	0.65541	0.8594	1	1076	3	0.0078942
BCL6	10	0.055827	0.12132	0.832216	237	4	0.17473	0.0041985	0.020457	1	29	5	0.17473
CCT8	10	0.055871	0.12133	0.832216	238	4	-0.10618	0.62037	0.8432	1	1054	3	-0.10618
POLE3	10	0.055886	0.12133	0.832216	239	3	0.026861	0.17275	0.42675	1	538	4	0.026861
HIPK1	10	0.056641	0.12133	0.832216	240	6	-0.23242	0.74808	0.91146	1	1136	3	-0.23242
POT1	10	0.056992	0.12253	0.832216	241	3	0.029648	0.54524	0.81506	1	993	3	0.029648
RNF169	10	0.057409	0.12253	0.832216	242	6	-0.21534	0.73279	0.90677	1	1126	2	-0.21534
SENP1	10	0.057856	0.12254	0.832216	243	4	0.091809	0.041248	0.13374	1	207	5	0.091809
STAG2	10	0.058128	0.12254	0.832216	244	5	-0.23001	0.9096	0.96827	1	1211	2	-0.23001
ERN2	10	0.058442	0.12254	0.832216	245	3	0.048721	0.3806	0.67291	1	820	4	0.048721
CHAF1A	10	0.058482	0.12254	0.832216	246	4	-0.25044	0.46334	0.74351	1	899	2	-0.25044
ZMYM4	10	0.058575	0.12329	0.832216	247	6	-0.26338	0.91441	0.97123	1	1212	1	-0.26338
NUP205	10	0.059166	0.12396	0.832216	248	5	-0.24054	0.92295	0.97571	1	1219	2	-0.24054
GINS4	10	0.05925	0.12397	0.832216	249	4	0.11295	0.53241	0.80443	1	979	4	0.11295
E2F4	10	0.059428	0.12397	0.832216	250	6	-0.23181	0.47366	0.75622	1	911	3	-0.23181
UHRF1	10	0.05989	0.12638	0.84176	251	5	-0.15563	0.12985	0.35786	1	455	4	-0.15563
CSTF2	10	0.060052	0.12639	0.84176	252	3	0.08832	0.081557	0.26198	1	333	3	0.08832
EXOSC10	10	0.060513	0.12996	0.842289	253	5	-0.22444	0.87579	0.95756	1	1193	2	-0.22444
CCDC79	10	0.060851	0.12996	0.842289	254	5	0.01903	0.17303	0.42676	1	540	5	0.01903
GNL3	10	0.061031	0.12997	0.842289	255	5	0.001888	0.43074	0.70907	1	868	4	0.001888
XRCC5	10	0.061312	0.12997	0.842289	256	5	-0.13628	0.19824	0.45934	1	583	4	-0.13628
POLA1	10	0.061336	0.12997	0.842289	257	2	0.18583	0.50384	0.78318	1	943	4	0.18583
HNRNPR	10	0.0614	0.12997	0.842289	258	5	-0.20493	0.99375	0.99547	1	1268	0	-0.20493
RHNO1	10	0.061465	0.12997	0.842289	259	2	0.17827	0.15031	0.37021	1	501	5	0.17827
DDX18	10	0.06224	0.13172	0.850404	260	5	-0.1717	0.51532	0.79299	1	953	2	-0.1717
SF3B2	10	0.062761	0.13418	0.851944	261	4	-0.14254	0.052789	0.15416	1	245	2	-0.14254
SLX1B	4	0.065072	0.12177	0.832216	262	3	-0.51991	0.69976	0.77404	1	1107	1	-0.51991
ATE1	10	0.065553	0.13526	0.851944	263	4	0.085107	0.24272	0.537	1	652	4	0.085107
MUS81	10	0.065569	0.13526	0.851944	264	4	-0.083611	0.38528	0.67633	1	825	4	-0.083611
DNASE1L3	10	0.065981	0.13526	0.851944	265	5	-0.20321	0.58265	0.82949	1	1025	3	-0.20321
SBDS	8	0.06622	0.15704	0.893949	266	3	0.25407	0.00091741	0.004169	0.671205	12	4	0.25407
XRCC6BP1	10	0.06668	0.13526	0.851944	267	4	-0.19635	0.9952	0.99696	1	1270	0	-0.19635
MORF4L2	10	0.067453	0.13651	0.851944	268	5	-0.093419	0.40322	0.68975	1	838	4	-0.093419
TIMELESS	10	0.067657	0.13651	0.851944	269	4	-0.13209	0.27712	0.59433	1	704	3	-0.13209
USP11	10	0.069768	0.14009	0.858344	270	5	-0.20273	0.24865	0.54436	1	661	3	-0.20273
FOXO3	10	0.06999	0.14009	0.858344	271	5	-0.065321	0.15377	0.38327	1	508	3	-0.065321
BRAT1	10	0.070406	0.14009	0.858344	272	4	0.0062332	0.083961	0.27212	1	342	4	0.0062332
SCAF11	10	0.070659	0.14009	0.858344	273	5	-0.16037	0.10383	0.31358	1	390	4	-0.16037
PMS2	10	0.070686	0.14009	0.858344	274	3	0.20912	0.24038	0.53473	1	646	5	0.20912
GTF2H2	5	0.070705	0.13249	0.851944	275	2	0.14689	0.51873	0.67902	1	959	2	0.14689
ZNF423	10	0.071079	0.14328	0.86238	276	5	-0.25072	0.52199	0.79527	1	963	3	-0.25072
SNRNP27	10	0.071754	0.14453	0.86238	277	5	-0.22897	0.33961	0.6378	1	780	4	-0.22897
SUPT16H	10	0.071902	0.14453	0.86238	278	3	0.30692	0.082111	0.26539	1	335	6	0.30692
SP3	10	0.071924	0.14453	0.86238	279	5	-0.18539	0.98786	0.99297	1	1261	1	-0.18539
ZNF592	10	0.072093	0.14454	0.86238	280	5	-0.20238	0.29015	0.60602	1	719	2	-0.20238
POLD4	10	0.072117	0.14454	0.86238	281	4	0.13876	0.095203	0.29478	1	371	5	0.13876
ERCC8	6	0.072798	0.15097	0.865276	282	2	-0.037102	0.44959	0.66055	1	885	1	-0.037102
RSBN1	10	0.072889	0.14534	0.86238	283	5	-0.19361	0.77614	0.92669	1	1146	2	-0.19361
KMT2D	10	0.073196	0.14534	0.86238	284	5	0.0012415	0.10099	0.30558	1	381	5	0.0012415
TTF2	10	0.074259	0.14535	0.86238	285	3	-0.050918	0.59258	0.8374	1	1032	2	-0.050918
POM121C	5	0.074357	0.136	0.851944	286	2	-0.14358	0.63681	0.78664	1	1065	1	-0.14358
ZFP62	10	0.074468	0.14845	0.862991	287	4	-0.075752	0.19559	0.45933	1	578	3	-0.075752
UBE2L3	10	0.074757	0.14845	0.862991	288	5	-0.27527	0.30704	0.61848	1	742	3	-0.27527
SNAPC3	10	0.075967	0.14922	0.862991	289	4	-0.14034	0.17026	0.40316	1	534	4	-0.14034
CTBP1	10	0.076019	0.14922	0.862991	290	5	-0.20832	0.63057	0.84756	1	1060	3	-0.20832
RNF168	10	0.076772	0.14923	0.862991	291	5	0.089469	0.13056	0.35787	1	457	5	0.089469
HIST1H2BK	7	0.077282	0.15397	0.87946	292	3	-0.2129	0.13786	0.33288	1	478	3	-0.2129
CCNE2	10	0.077359	0.15006	0.862991	293	4	-0.1252	0.8444	0.94631	1	1181	2	-0.1252
HMGN5	10	0.077821	0.15006	0.862991	294	4	-0.032268	0.53354	0.80443	1	981	3	-0.032268
H2AFZ	10	0.077995	0.15006	0.862991	295	4	-0.011304	0.94157	0.98005	1	1230	1	-0.011304
HIST1H2BL	6	0.07819	0.16555	0.939244	296	4	-0.35542	0.77427	0.87433	1	1145	1	-0.35542
RECQL	10	0.078373	0.15006	0.862991	297	5	-0.10963	0.56437	0.82133	1	1005	3	-0.10963
DMC1	10	0.079383	0.18209	1	298	5	-0.18385	0.60077	0.83932	1	1040	2	-0.18385
EXO5	10	0.079428	0.18209	1	299	4	-0.0015611	0.61083	0.84156	1	1045	3	-0.0015611
C9orf102	10	0.07949	0.18286	1	300	4	0.0018874	0.34803	0.64832	1	790	3	0.0018874
ENPP2	10	0.079952	0.18286	1	301	2	0.37367	0.0062503	0.029612	1	41	6	0.37367
INO80B	10	0.079993	0.18286	1	302	5	0.065307	0.066518	0.20972	1	288	5	0.065307
POLD3	10	0.081109	0.18377	1	303	3	-0.08891	0.72405	0.90032	1	1120	2	-0.08891
KAT7	10	0.08111	0.18377	1	304	4	-0.11498	0.17372	0.42676	1	542	2	-0.11498
RPA2	10	0.082465	0.1847	1	305	5	-0.013725	0.14643	0.36894	1	494	5	-0.013725
CHD1L	10	0.083206	0.18471	1	306	5	-0.072076	0.11574	0.34336	1	421	5	-0.072076
HDAC8	10	0.084262	0.18661	1	307	3	0.27196	0.037495	0.12469	1	195	6	0.27196
HNRNPU	10	0.084906	0.18661	1	308	5	-0.052552	0.51065	0.78728	1	950	4	-0.052552
ZNF267	10	0.085519	0.18987	1	309	4	-0.092969	0.52636	0.79528	1	969	3	-0.092969
CDT1	10	0.085612	0.18987	1	310	5	-0.21766	0.0043779	0.021056	1	32	4	-0.21766
BATF	10	0.085846	0.18987	1	311	4	0.014633	0.66349	0.86701	1	1082	3	0.014633
RNF144A	10	0.086283	0.18987	1	312	5	-0.16015	0.99607	0.99781	1	1273	0	-0.16015
FBXO5	9	0.086324	0.18813	1	313	3	-0.093457	0.020124	0.074475	1	110	3	-0.093457
MAD2L2	10	0.086529	0.18987	1	314	4	-5.44e-05	0.23163	0.5213	1	636	4	-5.44e-05
IKZF5	10	0.087727	0.19431	1	315	4	-0.056498	0.60457	0.8403	1	1043	2	-0.056498
ZNF24	10	0.08848	0.19431	1	316	4	0.17132	0.10994	0.33721	1	405	6	0.17132
MRNIP	10	0.088604	0.19431	1	317	3	-0.083455	0.42344	0.70538	1	861	4	-0.083455
TRIM28	10	0.089134	0.19431	1	318	1	0.30319	0.019542	0.075709	1	107	6	0.30319
MNAT1	10	0.089528	0.19432	1	319	4	-0.13386	0.63233	0.85005	1	1061	2	-0.13386
SUV39H1	10	0.09054	0.19432	1	320	4	0.012823	0.22425	0.50618	1	631	5	0.012823
EIF4A3	10	0.091911	0.19561	1	321	4	0.061742	0.0093805	0.036745	1	57	2	0.061742
CDKN2A	10	0.091943	0.19561	1	322	2	-0.025394	0.036481	0.12392	1	189	2	-0.025394
SUGP2	10	0.092201	0.19969	1	323	5	-0.24324	0.095443	0.29479	1	372	3	-0.24324
PSMC6	10	0.093345	0.1997	1	324	3	0.23425	0.20112	0.46127	1	591	4	0.23425
CDK5	10	0.09402	0.20307	1	325	4	0.026147	0.39137	0.68341	1	833	4	0.026147
UNG	10	0.094192	0.20307	1	326	3	-0.081427	0.2459	0.53986	1	657	4	-0.081427
RANBP9	10	0.094214	0.20307	1	327	5	-0.18509	0.05263	0.15304	1	244	1	-0.18509
NUP54	10	0.094256	0.20307	1	328	4	-0.13971	0.78318	0.92913	1	1153	2	-0.13971
BRCC3	10	0.094663	0.20764	1	329	3	-0.091147	0.82358	0.93876	1	1170	2	-0.091147
FANCM	6	0.094926	0.17743	1	330	3	-0.16975	0.78018	0.87557	1	1150	1	-0.16975
RANBP3	10	0.095018	0.20764	1	331	5	-0.18453	0.56011	0.8194	1	1000	3	-0.18453
OGG1	10	0.095203	0.20764	1	332	5	-0.26743	0.067818	0.21149	1	292	2	-0.26743
POLR3F	10	0.096142	0.20764	1	333	4	-0.071284	0.097685	0.29918	1	374	3	-0.071284
NT5M	10	0.097046	0.20882	1	334	5	-0.16828	0.075693	0.24314	1	316	4	-0.16828
YTHDC2	10	0.098931	0.21099	1	335	3	-0.10324	0.92431	0.97689	1	1220	1	-0.10324
ZCCHC7	10	0.099889	0.211	1	336	3	0.034894	0.12843	0.35654	1	453	5	0.034894
TNKS2	10	0.10032	0.21319	1	337	1	0.16015	0.10095	0.30558	1	380	5	0.16015
DDX39B	10	0.10055	0.21319	1	338	5	-0.25503	0.32139	0.62445	1	761	3	-0.25503
RANGAP1	10	0.10102	0.21688	1	339	3	0.27928	0.057377	0.194	1	258	6	0.27928
RNF112	10	0.1017	0.21824	1	340	5	-0.17605	0.59755	0.83931	1	1037	2	-0.17605
DHX58	10	0.10171	0.21824	1	341	3	-0.081419	0.087727	0.27992	1	352	3	-0.081419
ELF1	10	0.10181	0.21824	1	342	2	0.2809	0.05989	0.19941	1	267	6	0.2809
CCNG2	10	0.10223	0.21825	1	343	5	-0.097871	0.13651	0.36367	1	473	4	-0.097871
TSPYL2	10	0.10241	0.21825	1	344	2	-0.0010298	0.57402	0.82461	1	1018	3	-0.0010298
RNASE1	10	0.10247	0.21825	1	345	4	-0.16474	0.58593	0.83164	1	1028	2	-0.16474
PHC3	9	0.10273	0.21183	1	346	3	-0.0054388	0.53329	0.77789	1	980	2	-0.0054388
TAF1C	10	0.10278	0.22316	1	347	2	0.27597	0.1925	0.45416	1	569	5	0.27597
TOP2B	10	0.1031	0.22316	1	348	3	0.049688	0.14376	0.36605	1	491	4	0.049688
PHF6	10	0.10443	0.22317	1	349	3	0.0073262	0.34123	0.6378	1	784	3	0.0073262
SCML2	10	0.10518	0.22317	1	350	4	0.047345	0.13718	0.36486	1	475	5	0.047345
CDKN1A	10	0.10531	0.22317	1	351	5	-0.20681	0.49651	0.77372	1	935	3	-0.20681
MAPKAPK2	10	0.10545	0.22418	1	352	2	0.10476	0.78294	0.92913	1	1152	3	0.10476
ACTR5	10	0.1057	0.22418	1	353	4	0.088647	0.67431	0.87279	1	1088	3	0.088647
TERF2IP	10	0.10593	0.22418	1	354	2	0.0085307	0.58551	0.83164	1	1027	3	0.0085307
KMT5A	10	0.10656	0.22553	1	355	4	-0.1485	0.76055	0.9247	1	1139	2	-0.1485
PPP1CC	10	0.10683	0.22553	1	356	3	-0.017883	0.93044	0.978	1	1224	2	-0.017883
SMG6	10	0.10725	0.22553	1	357	2	0.062724	0.007384	0.032479	1	48	4	0.062724
ASCC3	10	0.1106	0.22783	1	358	3	-0.039481	0.11208	0.3395	1	410	3	-0.039481
RINT1	10	0.1107	0.22783	1	359	4	-0.075587	0.67626	0.87279	1	1090	2	-0.075587
AEBP2	10	0.11163	0.22783	1	360	5	-0.182	0.17074	0.42214	1	535	4	-0.182
YBX1	10	0.11208	0.23123	1	361	2	0.43661	0.012625	0.046687	1	72	6	0.43661
ARID1A	10	0.11208	0.23123	1	362	5	-0.11798	0.1309	0.35923	1	458	3	-0.11798
PLK1	9	0.11441	0.2469	1	363	3	0.62024	0.0044703	0.017449	1	34	5	0.62024
HOMEZ	10	0.11469	0.23628	1	364	4	-0.031982	0.5234	0.79528	1	965	4	-0.031982
POU2F1	10	0.11574	0.23628	1	365	4	0.165	0.20497	0.46127	1	597	4	0.165
TADA1	10	0.11635	0.2375	1	366	5	-0.2484	0.32879	0.63303	1	764	3	-0.2484
PTTG1IP	10	0.1168	0.23751	1	367	5	-0.11266	0.99836	0.99932	1	1276	0	-0.11266
HDAC7	10	0.11734	0.24963	1	368	4	0.11961	0.0039389	0.019164	1	27	5	0.11961
LATS1	10	0.11767	0.24963	1	369	3	0.086304	0.015453	0.061842	1	84	5	0.086304
HIST1H2AC	10	0.11817	0.24963	1	370	4	0.10714	0.079242	0.25373	1	324	5	0.10714
MAPK15	10	0.11824	0.24964	1	371	3	0.19596	0.13738	0.36486	1	476	5	0.19596
PSMC3	9	0.11945	0.24957	1	372	4	-0.24235	0.57398	0.80404	1	1017	3	-0.24235
NCBP2	10	0.11969	0.26133	1	373	3	0.21736	0.028481	0.10575	1	150	5	0.21736
P1L1	10	0.12062	0.26133	1	374	4	-0.081787	0.84721	0.94944	1	1182	2	-0.081787
PCNA	10	0.12071	0.26133	1	375	4	0.085495	0.010997	0.041611	1	63	4	0.085495
RAD54B	10	0.12188	0.26134	1	376	5	-0.085033	0.19578	0.45933	1	579	3	-0.085033
GADD45A	10	0.12265	0.26495	1	377	4	-0.071309	0.34907	0.64944	1	791	2	-0.071309
TFDP1	10	0.12324	0.26495	1	378	4	0.0595	0.067195	0.20972	1	291	5	0.0595
EREG	10	0.12365	0.26496	1	379	4	-0.18421	0.99928	0.99964	1	1281	0	-0.18421
INIP	10	0.12498	0.26922	1	380	4	-0.038194	0.22222	0.50289	1	628	4	-0.038194
CDIP1	10	0.12572	0.26922	1	381	3	0.036589	0.68874	0.87922	1	1098	3	0.036589
SMUG1	10	0.12572	0.26922	1	382	2	0.10638	0.57775	0.82578	1	1023	3	0.10638
MCM2	10	0.12576	0.26922	1	383	5	-0.21723	0.77824	0.92853	1	1149	2	-0.21723
ISY1	10	0.12619	0.26922	1	384	4	-0.023838	0.41921	0.70378	1	854	1	-0.023838
NUP93	10	0.12675	0.26922	1	385	3	0.11373	0.15906	0.38748	1	518	4	0.11373
CDKN2AIP	10	0.12708	0.26922	1	386	5	-0.0824	0.40653	0.68975	1	841	4	-0.0824
SPEN	10	0.12731	0.26922	1	387	5	-0.26439	0.321	0.62445	1	760	3	-0.26439
NEK11	10	0.12776	0.27037	1	388	3	0.23131	0.1241	0.35402	1	448	5	0.23131
BUB1	10	0.12845	0.27143	1	389	4	-0.10066	0.35641	0.65265	1	799	2	-0.10066
RADX	10	0.12978	0.27282	1	390	3	0.29918	0.039396	0.13117	1	200	6	0.29918
CNOT6	10	0.13037	0.27282	1	391	5	-0.26409	0.85223	0.95002	1	1184	2	-0.26409
WDR76	10	0.13046	0.27282	1	392	4	-0.14607	0.089367	0.28244	1	355	4	-0.14607
ITCH	10	0.13248	0.27283	1	393	3	-0.045608	0.83825	0.94631	1	1177	1	-0.045608
BHLHE40	10	0.1327	0.27283	1	394	5	-0.15049	0.40881	0.68975	1	842	3	-0.15049
ERCC3	10	0.13296	0.27283	1	395	2	0.013513	0.098558	0.30117	1	375	4	0.013513
GLI2	10	0.13315	0.2742	1	396	2	0.12741	0.04825	0.1462	1	226	5	0.12741
DOT1L	10	0.13407	0.27733	1	397	5	-0.13438	0.73717	0.90895	1	1132	2	-0.13438
PTTG1	10	0.13436	0.27734	1	398	5	-0.16756	0.72016	0.89521	1	1118	2	-0.16756
TTC5	10	0.13448	0.27734	1	399	5	-0.14331	0.44501	0.72157	1	882	3	-0.14331
BCL9	10	0.1348	0.27868	1	400	4	-0.094117	0.016768	0.065443	1	93	3	-0.094117
INO80D	10	0.13505	0.27868	1	401	2	0.10211	0.20512	0.46127	1	598	4	0.10211
CDK12	10	0.13547	0.27868	1	402	5	-0.10392	0.45643	0.73157	1	893	4	-0.10392
RAE1	9	0.13577	0.26013	1	403	3	0.096045	0.048812	0.13958	1	228	4	0.096045
RBM6	10	0.13585	0.27868	1	404	3	0.13695	0.43384	0.7144	1	870	4	0.13695
BLM	10	0.13696	0.27868	1	405	5	-0.24103	0.98199	0.98793	1	1253	1	-0.24103
PMS1	10	0.13709	0.27868	1	406	5	-0.19736	0.97847	0.98793	1	1251	1	-0.19736
RBBP6	10	0.13781	0.27868	1	407	4	-0.064719	0.27713	0.59433	1	705	2	-0.064719
NAT10	10	0.13794	0.27868	1	408	4	-0.1539	0.16555	0.40016	1	528	1	-0.1539
INTS3	10	0.13796	0.27868	1	409	5	-0.089771	0.1518	0.37286	1	505	3	-0.089771
YAF2	10	0.13854	0.27868	1	410	3	0.11049	0.25483	0.55357	1	668	5	0.11049
PSMC1	8	0.13909	0.26577	1	411	2	0.14794	0.15453	0.39179	1	510	3	0.14794
ERCC1	6	0.13961	0.22105	1	412	2	0.16347	0.039865	0.12627	1	201	3	0.16347
NEIL2	10	0.13985	0.28207	1	413	4	0.017818	0.22039	0.49965	1	622	3	0.017818
ZNF771	10	0.13997	0.28207	1	414	5	-0.17162	0.79924	0.93344	1	1158	1	-0.17162
RRM2	10	0.14048	0.28535	1	415	5	-0.053085	0.82581	0.9404	1	1171	2	-0.053085
WIZ	10	0.14052	0.28535	1	416	1	0.18655	0.25377	0.55357	1	666	5	0.18655
TAF15	10	0.14213	0.29018	1	417	5	-0.15584	0.41403	0.69759	1	849	4	-0.15584
PARP3	10	0.14252	0.29018	1	418	2	0.21538	0.077465	0.248	1	320	5	0.21538
RNF138	10	0.14289	0.29348	1	419	5	-0.14173	0.31978	0.62445	1	757	4	-0.14173
SCAF8	10	0.14296	0.29348	1	420	2	0.29196	0.090071	0.28475	1	356	6	0.29196
CLOCK	10	0.14366	0.29348	1	421	5	-0.15439	0.47665	0.75827	1	915	3	-0.15439
PCID2	10	0.14452	0.29348	1	422	3	0.24565	0.077205	0.248	1	319	6	0.24565
CASP8AP2	10	0.14509	0.29348	1	423	4	-0.12853	0.25513	0.55357	1	670	3	-0.12853
TRIOBP	10	0.14518	0.29348	1	424	3	0.26429	0.10747	0.32177	1	400	6	0.26429
DHX40	10	0.14597	0.29348	1	425	5	-0.12277	0.83303	0.94331	1	1173	2	-0.12277
HIC1	10	0.14616	0.29348	1	426	4	-0.051564	0.86075	0.9532	1	1188	1	-0.051564
MOV10	10	0.14636	0.29348	1	427	5	-0.18686	0.20547	0.46127	1	599	3	-0.18686
NOL8	10	0.14672	0.29348	1	428	4	-0.062271	0.74107	0.90895	1	1135	3	-0.062271
NSD3	10	0.14691	0.29348	1	429	4	-0.020579	0.56725	0.82134	1	1011	3	-0.020579
KDM4A	10	0.1474	0.29586	1	430	5	-0.21563	0.65314	0.8594	1	1074	2	-0.21563
DDX4	10	0.14916	0.29586	1	431	2	0.35494	0.052966	0.15417	1	246	6	0.35494
SAP18	10	0.14956	0.29586	1	432	4	0.0093513	0.33278	0.63303	1	771	4	0.0093513
ZNF12	10	0.14982	0.29586	1	433	3	0.021517	0.52914	0.80242	1	972	4	0.021517
POLD2	10	0.15018	0.29586	1	434	4	0.20496	0.49447	0.77371	1	933	3	0.20496
OXSR1	10	0.15048	0.29586	1	435	2	0.026001	0.090919	0.28628	1	361	3	0.026001
ZNF281	10	0.15091	0.29586	1	436	4	-0.088144	0.21404	0.48044	1	613	4	-0.088144
ATAD5	10	0.15114	0.29586	1	437	4	0.041828	0.77641	0.92669	1	1148	3	0.041828
PLA2G16	10	0.1518	0.29586	1	438	1	0.12866	0.17917	0.43729	1	548	5	0.12866
OTX1	10	0.1521	0.29586	1	439	4	-0.1022	0.67379	0.87278	1	1087	2	-0.1022
MED7	10	0.15277	0.29586	1	440	5	-0.19951	0.10472	0.31623	1	392	2	-0.19951
SUPV3L1	10	0.15287	0.29586	1	441	5	-0.14056	0.63935	0.85365	1	1066	3	-0.14056
POP7	10	0.15312	0.29586	1	442	3	0.22382	0.1209	0.35191	1	437	6	0.22382
CBX5	10	0.15377	0.29586	1	443	3	0.31434	0.034778	0.12245	1	180	6	0.31434
RMI1	10	0.15378	0.29586	1	444	3	-0.014152	0.65521	0.8594	1	1075	3	-0.014152
ASCC2	10	0.1541	0.29586	1	445	5	-0.13506	0.69623	0.88198	1	1103	2	-0.13506
TIPIN	10	0.15472	0.30836	1	446	4	0.26513	0.025064	0.096815	1	130	5	0.26513
UIMC1	10	0.15504	0.30836	1	447	4	0.007966	0.80493	0.93699	1	1165	1	0.007966
EGF	10	0.15543	0.30836	1	448	5	-0.003705	0.036016	0.12392	1	187	5	-0.003705
ZC3H14	10	0.15575	0.30836	1	449	4	-0.036844	0.029984	0.11011	1	159	4	-0.036844
HDGFL2	10	0.15583	0.30836	1	450	5	-0.1559	0.9922	0.99456	1	1267	0	-0.1559
ZC3H4	10	0.1564	0.30836	1	451	2	0.074262	0.21055	0.47634	1	606	4	0.074262
PSMC5	10	0.15771	0.30836	1	452	2	0.10489	0.25747	0.55357	1	673	4	0.10489
TAF1	10	0.15776	0.30836	1	453	4	-0.0043191	0.34103	0.6378	1	783	4	-0.0043191
MAEL	10	0.15852	0.30837	1	454	5	-0.017821	0.080216	0.25951	1	328	5	-0.017821
TRIM32	10	0.15879	0.30837	1	455	5	-0.12829	0.71378	0.89121	1	1113	3	-0.12829
CLSPN	10	0.15898	0.30837	1	456	4	-0.098066	0.36291	0.65381	1	807	3	-0.098066
SFPQ	10	0.15939	0.30837	1	457	4	0.030377	0.79128	0.93163	1	1156	2	0.030377
KDM2A	10	0.16099	0.30837	1	458	3	0.029256	0.094744	0.29478	1	369	4	0.029256
EXOSC7	10	0.16158	0.30996	1	459	3	0.10245	0.025328	0.096821	1	133	4	0.10245
TRPS1	10	0.16164	0.30996	1	460	3	0.21612	0.19555	0.45933	1	577	5	0.21612
LSM2	10	0.16213	0.31196	1	461	2	0.26273	0.043117	0.13711	1	212	5	0.26273
DDX43	10	0.1624	0.31196	1	462	3	0.030215	0.7707	0.92548	1	1144	2	0.030215
DDX51	10	0.16348	0.31196	1	463	4	0.03598	0.077109	0.24685	1	318	4	0.03598
PSIP1	10	0.16383	0.31196	1	464	5	-0.11493	0.69113	0.87923	1	1100	3	-0.11493
APEX2	10	0.16405	0.31196	1	465	3	-0.05582	0.29137	0.6112	1	723	4	-0.05582
RPP40	10	0.16515	0.31502	1	466	5	-0.078292	0.4153	0.6976	1	852	4	-0.078292
PIAS2	10	0.1662	0.32013	1	467	2	0.13961	0.22121	0.50289	1	624	5	0.13961
TRRAP	10	0.16694	0.32167	1	468	2	0.22904	0.39117	0.68341	1	832	4	0.22904
MATR3	10	0.16729	0.32396	1	469	5	-0.08433	0.89792	0.9629	1	1205	2	-0.08433
KANK2	10	0.16749	0.32396	1	470	3	0.035299	0.068967	0.2115	1	295	4	0.035299
PHF12	10	0.1675	0.32396	1	471	3	0.055627	0.033518	0.11725	1	174	3	0.055627
DYRK1A	10	0.16814	0.32396	1	472	3	-0.060729	0.98902	0.99342	1	1263	1	-0.060729
SENP5	10	0.16826	0.32397	1	473	5	-0.11059	0.65308	0.8594	1	1073	3	-0.11059
KCTD13	10	0.16868	0.32397	1	474	5	-0.19684	0.33273	0.63303	1	770	3	-0.19684
DDX54	10	0.16873	0.32397	1	475	3	-0.14449	0.19873	0.45934	1	584	3	-0.14449
KIF20B	10	0.16901	0.32397	1	476	4	-0.11369	0.17331	0.42676	1	541	3	-0.11369
PPP2R5D	10	0.16963	0.32507	1	477	3	0.068083	0.27186	0.58336	1	698	4	0.068083
BABAM1	10	0.16979	0.32507	1	478	4	0.023485	0.42575	0.70539	1	862	4	0.023485
PRIC285	10	0.17064	0.32507	1	479	5	-0.13954	0.1107	0.33722	1	407	3	-0.13954
APITD1	4	0.17117	0.2417	1	480	2	-0.12882	0.83695	0.86813	1	1175	1	-0.12882
CTNNB1	10	0.17178	0.32508	1	481	3	0.18485	0.11703	0.34795	1	426	6	0.18485
BRD4	10	0.17267	0.32634	1	482	4	-0.059464	0.35734	0.65265	1	800	4	-0.059464
FBXO4	10	0.17275	0.32634	1	483	4	-0.03582	0.12148	0.35191	1	439	4	-0.03582
BAZ2A	10	0.17317	0.32634	1	484	5	-0.22652	0.89257	0.95932	1	1203	1	-0.22652
NSMCE2	10	0.17432	0.32924	1	485	4	-0.056774	0.10379	0.31358	1	389	4	-0.056774
TOP2A	10	0.17491	0.33058	1	486	3	0.20127	0.27024	0.57745	1	695	4	0.20127
TDP1	10	0.17511	0.33058	1	487	4	-0.20602	0.99932	0.99964	1	1282	0	-0.20602
SYNE4	10	0.17524	0.33058	1	488	1	0.26775	0.001739	0.0089403	0.886139	17	7	0.26775
UBAP2L	10	0.17539	0.33058	1	489	4	-0.093022	0.85304	0.95002	1	1185	2	-0.093022
RBMX	10	0.1755	0.33058	1	490	3	-0.25263	0.18229	0.43874	1	553	2	-0.25263
TAF12	10	0.17707	0.33195	1	491	3	-0.013148	0.19911	0.45934	1	585	4	-0.013148
HIST1H2AK	9	0.17731	0.32206	1	492	3	0.088987	0.24929	0.53581	1	662	3	0.088987
IRF2	10	0.17816	0.33368	1	493	5	-0.12427	0.44056	0.7175	1	877	4	-0.12427
POLG	10	0.17845	0.33368	1	494	3	0.0365	0.62129	0.8432	1	1056	3	0.0365
MCM10	10	0.17906	0.33368	1	495	4	0.0076941	0.61395	0.84156	1	1047	3	0.0076941
ANXA1	10	0.17944	0.33368	1	496	4	-0.074306	0.63375	0.85101	1	1062	3	-0.074306
CTC1	10	0.17958	0.33368	1	497	3	-0.045216	0.6474	0.85481	1	1068	2	-0.045216
CCDC88A	10	0.17973	0.33368	1	498	3	0.10001	0.44014	0.7175	1	876	4	0.10001
EIF4A2	10	0.18059	0.33368	1	499	4	0.036453	0.78554	0.92913	1	1155	2	0.036453
RAD23B	10	0.18344	0.33499	1	500	3	-0.089047	0.47525	0.75622	1	913	1	-0.089047
DDX19A	10	0.18436	0.33795	1	501	4	-0.021274	0.27964	0.59434	1	708	3	-0.021274
RPL3	9	0.18482	0.33526	1	502	4	-0.14615	0.13862	0.33094	1	480	2	-0.14615
SHLD1	10	0.18484	0.33795	1	503	2	0.36675	0.0017161	0.0089285	0.886139	16	6	0.36675
PRPF8	10	0.18645	0.3392	1	504	3	0.30487	0.20003	0.45934	1	589	5	0.30487
XAB2	10	0.18738	0.3392	1	505	3	0.15697	0.028313	0.10575	1	147	3	0.15697
PPIG	10	0.18865	0.3392	1	506	2	0.30341	0.042166	0.1364	1	211	6	0.30341
CDK9	10	0.19067	0.3504	1	507	4	-0.020441	0.2037	0.46127	1	595	5	-0.020441
DDX41	10	0.19191	0.35041	1	508	3	0.11521	0.038697	0.12769	1	198	2	0.11521
NPAS2	10	0.19312	0.35177	1	509	3	0.14178	0.19939	0.45934	1	586	5	0.14178
NUP62	10	0.19369	0.35177	1	510	4	0.0055938	0.34959	0.64944	1	792	2	0.0055938
NCOR1	10	0.1937	0.35177	1	511	2	0.10993	0.13169	0.35923	1	462	5	0.10993
CRY2	10	0.19487	0.35177	1	512	4	-0.068892	0.87628	0.95756	1	1194	2	-0.068892
CALCOCO2	10	0.1954	0.35177	1	513	3	0.12422	0.13225	0.35923	1	464	4	0.12422
SMARCA5	10	0.19598	0.35177	1	514	3	-0.0070754	0.3599	0.6538	1	802	3	-0.0070754
PSMC4	10	0.19685	0.35178	1	515	2	0.075106	0.12365	0.35302	1	446	4	0.075106
TOR1AIP1	10	0.19939	0.35178	1	516	3	-0.012099	0.52197	0.79527	1	962	4	-0.012099
SF3A1	10	0.20123	0.35331	1	517	2	0.15575	0.48726	0.76847	1	922	4	0.15575
EGR1	10	0.20185	0.35331	1	518	4	-0.042825	0.16707	0.40148	1	531	3	-0.042825
CXXC5	10	0.20197	0.35331	1	519	2	0.16888	0.42907	0.70906	1	867	4	0.16888
SALL4	10	0.20271	0.35331	1	520	4	-0.057425	0.41003	0.69476	1	845	4	-0.057425
KHDRBS1	9	0.20295	0.34686	1	521	3	0.007893	0.21027	0.49564	1	605	3	0.007893
GINS1	10	0.2031	0.35673	1	522	1	0.12012	0.23344	0.52321	1	640	5	0.12012
UTP14A	10	0.20356	0.35674	1	523	4	-0.17746	0.75218	0.91792	1	1137	2	-0.17746
MAFG	10	0.20373	0.35674	1	524	2	0.13791	0.29964	0.61361	1	738	5	0.13791
MSL1	10	0.2057	0.35965	1	525	4	0.00849	0.11358	0.33951	1	416	3	0.00849
DHX8	10	0.20598	0.35966	1	526	3	0.1341	0.11955	0.3519	1	434	5	0.1341
HIST1H2AH	7	0.20614	0.33927	1	527	3	-0.22505	0.25502	0.50364	1	669	2	-0.22505
BRIP1	10	0.20684	0.35966	1	528	4	-0.017623	0.90217	0.96389	1	1208	2	-0.017623
GINS2	10	0.20702	0.35966	1	529	4	0.095982	0.090704	0.28628	1	359	5	0.095982
MAP1S	10	0.208	0.36137	1	530	4	-0.26998	0.84236	0.94631	1	1180	1	-0.26998
CRTC1	10	0.20984	0.3667	1	531	4	0.019131	0.78279	0.92913	1	1151	3	0.019131
NUMA1	10	0.21055	0.3667	1	532	4	-0.020272	0.053839	0.15574	1	251	4	-0.020272
RBBP5	10	0.21298	0.37027	1	533	3	0.1759	0.26766	0.57336	1	687	5	0.1759
STAT3	10	0.21364	0.37535	1	534	4	-0.058144	0.52217	0.79527	1	964	4	-0.058144
DHX16	10	0.21426	0.37535	1	535	3	-0.06211	0.24331	0.537	1	653	4	-0.06211
PSMC2	10	0.21549	0.37535	1	536	3	0.2655	0.017076	0.065955	1	97	5	0.2655
ASCC1	10	0.21663	0.37535	1	537	4	-0.095203	0.21869	0.49567	1	620	3	-0.095203
POLQ	10	0.21753	0.37535	1	538	4	0.08853	0.030906	0.11569	1	164	5	0.08853
RSL1D1	9	0.2181	0.36665	1	539	4	-0.089392	0.25651	0.54279	1	672	2	-0.089392
CDC25C	10	0.21826	0.37535	1	540	3	-0.12452	0.49087	0.77048	1	929	3	-0.12452
BTF3	10	0.21856	0.37535	1	541	1	0.13162	0.28302	0.59954	1	712	5	0.13162
ZBTB38	10	0.2191	0.37899	1	542	3	0.13667	0.014241	0.058122	1	77	5	0.13667
UBE2I	10	0.21978	0.37899	1	543	1	0.30394	0.079994	0.2595	1	327	5	0.30394
MBD3	10	0.21985	0.37899	1	544	3	0.24137	0.066141	0.20972	1	286	6	0.24137
NAV2	10	0.22059	0.37899	1	545	4	0.16919	0.064625	0.20819	1	282	5	0.16919
ARID5B	10	0.22144	0.379	1	546	3	-0.036771	0.23313	0.52321	1	639	2	-0.036771
CENPF	10	0.22222	0.379	1	547	4	0.27443	0.057538	0.194	1	261	6	0.27443
TERF1	10	0.22229	0.379	1	548	3	0.017725	0.48082	0.76475	1	917	4	0.017725
PARK7	10	0.22275	0.38059	1	549	4	0.03548	0.62413	0.8432	1	1057	3	0.03548
PIF1	10	0.22283	0.38059	1	550	2	0.088059	0.33913	0.6378	1	779	2	0.088059
FNBP4	10	0.22344	0.38059	1	551	1	0.2018	0.1626	0.39629	1	522	5	0.2018
TAF6L	10	0.2248	0.38059	1	552	4	-0.12485	0.5372	0.81077	1	986	2	-0.12485
NGDN	10	0.22588	0.38059	1	553	2	0.04049	0.032033	0.1157	1	171	4	0.04049
EZH2	10	0.2261	0.38059	1	554	3	0.092432	0.174	0.42676	1	544	2	0.092432
ANKRD26	10	0.22641	0.38059	1	555	4	-0.052659	0.31181	0.61979	1	747	2	-0.052659
ORC1	10	0.22709	0.38214	1	556	2	0.36785	0.072954	0.22915	1	307	6	0.36785
TCP1	10	0.22748	0.38629	1	557	4	0.014585	0.17289	0.42675	1	539	2	0.014585
ZBTB1	10	0.2277	0.38629	1	558	3	0.25674	0.025394	0.096821	1	134	5	0.25674
DDX31	10	0.22891	0.38629	1	559	3	0.073315	0.083493	0.26888	1	340	5	0.073315
NABP1	10	0.23012	0.39773	1	560	2	0.33303	0.025225	0.096815	1	132	5	0.33303
TOPBP1	10	0.23019	0.39773	1	561	4	0.043128	0.011798	0.044261	1	70	4	0.043128
CIB1	10	0.2302	0.39773	1	562	3	0.081295	0.52381	0.79528	1	966	4	0.081295
HIST1H2BO	8	0.23282	0.39172	1	563	3	-0.10298	0.093025	0.25137	1	364	2	-0.10298
ZNF462	10	0.23297	0.40147	1	564	4	-0.077413	0.10587	0.3174	1	395	3	-0.077413
HAT1	10	0.23326	0.40147	1	565	4	-0.053538	0.31176	0.61979	1	746	2	-0.053538
DDX	10	0.23381	0.40148	1	566	4	-0.017937	0.29196	0.61241	1	726	4	-0.017937
CIRBP	10	0.23443	0.40148	1	567	3	-0.085291	0.68526	0.87657	1	1094	3	-0.085291
TRIM24	10	0.23494	0.40301	1	568	2	0.15042	0.071116	0.21393	1	303	5	0.15042
MDM2	10	0.23645	0.40474	1	569	3	0.12812	0.052251	0.15304	1	241	5	0.12812
TNKS1BP1	10	0.23674	0.40474	1	570	4	-0.00016093	0.52525	0.79528	1	968	4	-0.00016093
TICRR	10	0.23708	0.40474	1	571	4	0.13405	0.043961	0.13902	1	217	5	0.13405
ZNF830	10	0.23736	0.40474	1	572	4	-0.27327	0.44686	0.72158	1	883	3	-0.27327
TXNL4A	10	0.23745	0.40474	1	573	4	0.10695	0.17247	0.42675	1	537	5	0.10695
SCMH1	10	0.23824	0.40475	1	574	3	0.25642	0.020814	0.083083	1	114	7	0.25642
TCF20	10	0.23982	0.40475	1	575	4	0.10626	0.20202	0.46127	1	594	4	0.10626
TONSL	10	0.24058	0.40989	1	576	3	0.10845	0.24117	0.537	1	649	3	0.10845
HSF1	10	0.24145	0.41178	1	577	4	-0.12544	0.66507	0.8678	1	1083	3	-0.12544
ZBTB5	10	0.24152	0.41178	1	578	3	-0.045419	0.20061	0.45934	1	590	3	-0.045419
PRDM10	10	0.24176	0.41179	1	579	3	0.10227	0.24737	0.54436	1	658	5	0.10227
PER1	10	0.24272	0.41364	1	580	3	-0.07369	0.61664	0.84156	1	1049	3	-0.07369
DCP2	10	0.24331	0.41364	1	581	4	-0.10969	0.8005	0.9348	1	1160	1	-0.10969
ERCC4	10	0.24441	0.41364	1	582	2	0.30534	0.030746	0.1141	1	163	6	0.30534
MBD1	10	0.24509	0.41364	1	583	2	0.038985	0.17653	0.42982	1	545	3	0.038985
ZC3H8	10	0.24687	0.41365	1	584	3	0.29784	0.028473	0.10575	1	149	6	0.29784
HIST1H2BJ	7	0.24736	0.38092	1	585	3	-0.10389	0.60175	0.80215	1	1041	2	-0.10389
TINF2	10	0.24778	0.41365	1	586	4	-0.25416	0.62053	0.8432	1	1055	2	-0.25416
NSD2	10	0.25101	0.42416	1	587	2	0.057718	0.27197	0.58336	1	700	3	0.057718
RNASEH2B	10	0.2516	0.42416	1	588	1	0.31409	0.029409	0.11011	1	155	6	0.31409
CHD8	10	0.25219	0.42417	1	589	1	0.12475	0.29294	0.61241	1	728	4	0.12475
DICER1	10	0.25278	0.42417	1	590	3	0.097393	0.51745	0.79299	1	956	4	0.097393
MOV10L1	10	0.25296	0.42417	1	591	3	-0.085574	0.54084	0.81184	1	990	2	-0.085574
CGGBP1	10	0.25352	0.42417	1	592	4	0.02651	0.84974	0.94945	1	1183	1	0.02651
NUP43	10	0.25438	0.42417	1	593	3	-0.050309	0.045888	0.14247	1	220	2	-0.050309
MTOR	10	0.25572	0.43482	1	594	2	0.29066	0.052458	0.15304	1	242	6	0.29066
SMARCA4	10	0.25621	0.43482	1	595	3	0.062819	0.71664	0.89419	1	1115	2	0.062819
ZNF48	10	0.2563	0.43482	1	596	2	0.1763	0.10445	0.31484	1	391	5	0.1763
SUMO3	10	0.25637	0.43482	1	597	3	-0.041502	0.58628	0.83164	1	1029	2	-0.041502
ACHE	10	0.25651	0.43482	1	598	4	0.13877	0.65637	0.86081	1	1077	3	0.13877
ZZZ3	10	0.25709	0.43483	1	599	4	-0.18424	0.068498	0.21149	1	294	3	-0.18424
GTF2H3	10	0.25802	0.43483	1	600	4	-0.17648	0.80282	0.93588	1	1163	1	-0.17648
MYBL2	10	0.25806	0.43483	1	601	4	0.024107	0.53024	0.80442	1	975	3	0.024107
NKAP	10	0.25969	0.44324	1	602	3	-0.0083155	0.72755	0.90259	1	1122	3	-0.0083155
RRM2B	10	0.25976	0.44324	1	603	3	0.16443	0.45581	0.72965	1	892	4	0.16443
UBA1	10	0.2599	0.44324	1	604	4	0.13204	0.25915	0.55592	1	677	4	0.13204
HIPK2	10	0.26005	0.44324	1	605	2	0.0052498	0.91498	0.97123	1	1213	2	0.0052498
DDX6	10	0.26035	0.44324	1	606	3	0.22645	0.043254	0.13711	1	214	5	0.22645
NEIL3	10	0.26156	0.44324	1	607	2	0.26247	0.004194	0.020457	1	28	8	0.26247
ZBTB7A	10	0.26242	0.44324	1	608	3	0.091215	0.62997	0.84641	1	1059	3	0.091215
PRKCG	10	0.2633	0.44324	1	609	2	0.0322	0.17961	0.43729	1	549	4	0.0322
SIX4	10	0.2648	0.44324	1	610	3	-0.045363	0.95571	0.98324	1	1235	1	-0.045363
POP1	10	0.26504	0.44324	1	611	3	0.5198	0.0010995	0.0055851	0.672207	14	6	0.5198
CHD9	10	0.26595	0.44324	1	612	4	-0.045066	0.26815	0.57336	1	688	4	-0.045066
GMNN	10	0.2662	0.44525	1	613	3	0.26396	0.083681	0.27212	1	341	6	0.26396
RMI2	10	0.26671	0.44525	1	614	4	-0.042106	0.022925	0.087578	1	124	3	-0.042106
THRAP3	10	0.26726	0.44526	1	615	3	0.15744	0.11669	0.34795	1	425	5	0.15744
NUP37	9	0.2675	0.43879	1	616	2	0.044555	0.15269	0.35479	1	506	2	0.044555
PHC1	10	0.26785	0.44725	1	617	4	0.0058906	0.15114	0.37145	1	502	4	0.0058906
HIST3H2A	10	0.26794	0.44725	1	618	1	-0.024855	0.046053	0.14247	1	221	4	-0.024855
APC	10	0.26976	0.44962	1	619	4	-0.037854	0.42202	0.70538	1	859	2	-0.037854
EYA1	10	0.27082	0.45356	1	620	2	0.017543	0.41035	0.69476	1	846	3	0.017543
ARIH2	10	0.2709	0.45356	1	621	4	0.024314	0.021585	0.084799	1	118	4	0.024314
TSNAX	10	0.27263	0.45356	1	622	4	0.17435	0.099721	0.3037	1	378	5	0.17435
ZNF189	10	0.27282	0.45356	1	623	4	-0.12496	0.15342	0.38327	1	507	3	-0.12496
SMARCAD1	6	0.27419	0.42858	1	624	2	0.055778	0.37017	0.60524	1	813	3	0.055778
RLF	10	0.27458	0.45356	1	625	3	0.063723	0.42592	0.70539	1	863	3	0.063723
RDM1	10	0.27656	0.46156	1	626	3	0.095465	0.12681	0.35654	1	451	4	0.095465
HIST1H2BD	8	0.27673	0.42385	1	627	3	-0.14038	0.12177	0.31555	1	440	3	-0.14038
RECQL4	10	0.27757	0.46156	1	628	4	-0.024451	0.34978	0.64944	1	793	4	-0.024451
TREX1	10	0.2777	0.46405	1	629	2	0.072816	0.24382	0.537	1	654	3	0.072816
RUVBL1	10	0.27838	0.46405	1	630	4	-0.042775	0.13427	0.35924	1	470	4	-0.042775
TFAP4	10	0.27892	0.46405	1	631	3	0.23715	0.012794	0.047116	1	73	7	0.23715
ALKBH5	10	0.27954	0.46405	1	632	4	-0.096347	0.50445	0.78318	1	944	3	-0.096347
PARP1	10	0.28055	0.46405	1	633	3	0.12101	0.51786	0.79299	1	957	4	0.12101
NEK4	10	0.28108	0.46405	1	634	4	-0.086002	0.019986	0.076696	1	108	3	-0.086002
RECQL5	10	0.28166	0.46405	1	635	4	0.085586	0.11707	0.34795	1	427	4	0.085586
PYHIN1	10	0.28208	0.46405	1	636	4	-0.057437	0.48417	0.76847	1	919	3	-0.057437
KIF11	10	0.28224	0.46405	1	637	4	0.056321	0.0019104	0.009804	0.903335	18	5	0.056321
SART3	9	0.28301	0.45594	1	638	3	0.020732	0.47013	0.74546	1	908	3	0.020732
BPTF	10	0.28338	0.4659	1	639	2	0.1357	0.18183	0.4373	1	552	4	0.1357
WRAP53	10	0.2835	0.4659	1	640	2	0.17403	0.12265	0.35301	1	443	4	0.17403
NUP98	10	0.28399	0.4659	1	641	4	-0.21813	0.93148	0.97908	1	1226	1	-0.21813
NOLC1	10	0.28411	0.4659	1	642	3	-0.028408	0.9597	0.98417	1	1236	1	-0.028408
DUT	10	0.28573	0.46772	1	643	4	0.11606	0.0025518	0.0134	0.953589	22	4	0.11606
LIG4	10	0.28618	0.46772	1	644	3	-0.033532	0.73093	0.90677	1	1125	3	-0.033532
SPDL1	10	0.28621	0.46772	1	645	1	0.27759	0.11621	0.34336	1	424	6	0.27759
SESN1	10	0.28767	0.47348	1	646	3	-0.10638	0.20123	0.46127	1	592	3	-0.10638
MLH3	10	0.2879	0.47348	1	647	4	-0.11183	0.93903	0.97954	1	1229	1	-0.11183
SMCHD1	10	0.28797	0.47348	1	648	3	-0.051026	0.21821	0.48821	1	619	4	-0.051026
IKBKG	10	0.2891	0.47348	1	649	3	0.01418	0.3386	0.63779	1	778	2	0.01418
POLR2A	10	0.28931	0.47348	1	650	3	-0.048685	0.48602	0.76847	1	921	4	-0.048685
RUVBL2	10	0.29095	0.47349	1	651	2	0.17601	0.0069769	0.031539	1	45	4	0.17601
FBXW7	10	0.29118	0.47349	1	652	4	0.075933	0.3674	0.66352	1	811	4	0.075933
RAD9B	10	0.29296	0.47349	1	653	3	0.086621	0.082821	0.26759	1	338	5	0.086621
ZBTB10	10	0.29333	0.47349	1	654	3	0.25946	0.027557	0.10388	1	141	6	0.25946
SETX	10	0.29341	0.47349	1	655	3	0.096765	0.90602	0.96584	1	1209	2	0.096765
NSMCE3	10	0.29372	0.47349	1	656	4	0.02791	0.041093	0.13374	1	206	4	0.02791
NUP210	10	0.29546	0.4814	1	657	4	0.0088354	0.23554	0.52875	1	641	4	0.0088354
SRRM2	10	0.29549	0.4814	1	658	4	-0.071281	0.41705	0.70236	1	853	3	-0.071281
PWWP3A	10	0.29631	0.4814	1	659	3	-0.011056	0.8837	0.95931	1	1199	2	-0.011056
HUWE1	10	0.29683	0.4814	1	660	3	0.083469	0.021958	0.08598	1	121	4	0.083469
ZKSCAN1	10	0.29774	0.48141	1	661	4	0.045191	0.46532	0.74352	1	901	2	0.045191
DHX9	10	0.2982	0.48141	1	662	4	-0.022551	0.19118	0.45279	1	566	3	-0.022551
SDE2	10	0.29854	0.48141	1	663	3	0.17091	0.056813	0.16446	1	256	6	0.17091
HIST1H2AA	10	0.29869	0.48141	1	664	4	-0.15953	0.048194	0.1462	1	225	4	-0.15953
POP4	10	0.29909	0.48141	1	665	1	0.29016	0.063611	0.20663	1	278	6	0.29016
MSH6	10	0.29961	0.48363	1	666	4	-0.1175	0.1649	0.40015	1	527	3	-0.1175
STAG1	10	0.29965	0.48363	1	667	3	0.11726	0.32938	0.63303	1	766	3	0.11726
RREB1	10	0.29988	0.48363	1	668	2	0.27489	0.0020007	0.010186	0.903335	19	5	0.27489
RAD9A	10	0.3002	0.48363	1	669	3	0.40986	0.017829	0.068146	1	102	5	0.40986
KHSRP	10	0.30117	0.48769	1	670	3	0.2725	0.005011	0.02306	1	37	5	0.2725
PINX1	10	0.30352	0.48769	1	671	2	0.031378	0.60191	0.83932	1	1042	2	0.031378
FTO	10	0.30375	0.48769	1	672	4	0.043395	0.38598	0.67633	1	826	4	0.043395
HNRNPL	10	0.30395	0.48769	1	673	4	-0.13853	0.69657	0.88199	1	1104	3	-0.13853
HES1	10	0.30406	0.48769	1	674	3	0.045909	0.58921	0.83325	1	1031	3	0.045909
TACC1	10	0.30414	0.48769	1	675	3	-0.055649	0.94475	0.98212	1	1231	1	-0.055649
TARDBP	10	0.30436	0.48769	1	676	3	0.056713	0.38206	0.67292	1	822	2	0.056713
SFR1	10	0.30437	0.48769	1	677	3	0.45606	0.054137	0.15575	1	253	6	0.45606
ERCC2	10	0.30483	0.4877	1	678	3	0.15632	0.13336	0.35924	1	466	5	0.15632
DDX20	10	0.30495	0.4877	1	679	3	0.20773	0.073546	0.23119	1	309	4	0.20773
PHF1	10	0.30514	0.4877	1	680	4	0.11769	0.10812	0.323	1	402	5	0.11769
EHMT2	10	0.30518	0.4877	1	681	1	0.24261	0.11413	0.34063	1	418	5	0.24261
DYRK3	10	0.30525	0.4877	1	682	3	0.099331	0.15423	0.38327	1	509	5	0.099331
CNOT8	10	0.30552	0.4877	1	683	3	0.0070666	0.41382	0.69759	1	848	3	0.0070666
MLH1	10	0.30555	0.4877	1	684	2	0.065999	0.13401	0.35924	1	469	3	0.065999
KMT5B	10	0.30585	0.4877	1	685	4	0.035664	0.4794	0.76345	1	916	3	0.035664
ZBTB40	10	0.30758	0.4877	1	686	3	0.16927	0.082786	0.26759	1	337	5	0.16927
CCT6A	10	0.30823	0.48976	1	687	3	0.2328	0.011782	0.044261	1	68	4	0.2328
PRMT6	10	0.3089	0.49417	1	688	4	-0.086051	0.2111	0.47634	1	607	4	-0.086051
PRMT1	10	0.30912	0.49417	1	689	3	0.041385	0.2088	0.4747	1	603	3	0.041385
PBRM1	10	0.30942	0.49417	1	690	4	0.13287	0.50136	0.77891	1	942	4	0.13287
TAF10	10	0.31067	0.49417	1	691	2	0.26421	0.069669	0.2115	1	300	6	0.26421
UBE2B	10	0.31176	0.49417	1	692	3	0.11553	0.1882	0.45154	1	561	5	0.11553
ABL1	10	0.31208	0.49417	1	693	4	0.040311	0.16154	0.39628	1	521	5	0.040311
DDX28	10	0.31389	0.49417	1	694	2	0.058442	0.69864	0.88404	1	1106	2	0.058442
SF3B5	8	0.31436	0.45956	1	695	1	0.056288	0.19232	0.43727	1	567	3	0.056288
CDK7	10	0.31447	0.4959	1	696	4	-0.14132	0.42114	0.70378	1	857	4	-0.14132
NOP58	10	0.31646	0.4959	1	697	4	-0.071274	0.48809	0.76847	1	923	4	-0.071274
HOXC11	10	0.31678	0.4959	1	698	3	0.23199	0.062376	0.20178	1	275	6	0.23199
DKC1	10	0.31829	0.4959	1	699	2	0.20526	0.35202	0.65264	1	797	4	0.20526
ZNF451	10	0.31926	0.49787	1	700	2	0.035366	0.69251	0.88004	1	1101	3	0.035366
KIN	10	0.31978	0.49787	1	701	3	0.25823	0.060156	0.19941	1	268	6	0.25823
NFIL3	10	0.31992	0.49787	1	702	3	-0.0031565	0.0049602	0.023054	1	36	4	-0.0031565
CCNK	10	0.32154	0.49788	1	703	1	0.22286	0.026391	0.10021	1	138	7	0.22286
ING4	10	0.32286	0.50004	1	704	4	0.04433	0.50025	0.77891	1	939	3	0.04433
GNL1	10	0.32315	0.50004	1	705	2	0.3567	0.02286	0.087578	1	123	6	0.3567
TFAM	10	0.32324	0.50004	1	706	3	0.19392	0.18544	0.45043	1	557	4	0.19392
MGA	10	0.32347	0.50004	1	707	3	0.12542	0.05989	0.19941	1	266	4	0.12542
C1orf131	10	0.3237	0.50004	1	708	3	0.028954	0.34001	0.6378	1	781	4	0.028954
EMSY	10	0.32532	0.50626	1	709	4	0.096471	0.23235	0.5232	1	637	5	0.096471
PIAS4	10	0.32648	0.50626	1	710	4	-0.044243	0.24831	0.54436	1	660	4	-0.044243
NUPL2	10	0.32691	0.50626	1	711	3	0.01955	0.61681	0.84156	1	1050	3	0.01955
GRHL2	10	0.33028	0.50626	1	712	3	-0.0023528	0.49873	0.77372	1	938	3	-0.0023528
RNASE8	10	0.33064	0.50626	1	713	3	0.029749	0.34158	0.6378	1	786	3	0.029749
BAG6	10	0.33172	0.50626	1	714	2	0.37678	0.0044049	0.021356	1	33	8	0.37678
ENPP7	10	0.3318	0.50626	1	715	3	0.23992	0.15158	0.37286	1	504	5	0.23992
RANBP2	9	0.33214	0.49533	1	716	1	0.26967	0.11165	0.29965	1	409	5	0.26967
XPC	10	0.3325	0.50626	1	717	3	-0.067641	0.56723	0.82134	1	1010	1	-0.067641
CHD7	10	0.33295	0.50626	1	718	3	0.011352	0.88129	0.95894	1	1197	2	0.011352
CCT3	10	0.33412	0.51288	1	719	3	0.045026	0.51292	0.79092	1	952	4	0.045026
CCNE1	10	0.33454	0.51552	1	720	4	0.020259	0.025123	0.096815	1	131	5	0.020259
MCM5	10	0.3349	0.51552	1	721	4	0.29524	0.082528	0.26758	1	336	5	0.29524
CDC14A	10	0.33649	0.51761	1	722	3	0.07764	0.30474	0.61847	1	741	4	0.07764
ERCC6	10	0.33697	0.51761	1	723	4	0.066221	0.56538	0.82133	1	1006	2	0.066221
DHX38	10	0.3386	0.52039	1	724	3	0.06299	0.27191	0.58336	1	699	4	0.06299
NUPR2	10	0.33877	0.52039	1	725	3	-0.0039175	0.33437	0.63303	1	773	2	-0.0039175
ESRRA	10	0.3389	0.52039	1	726	3	0.18744	0.068089	0.21149	1	293	5	0.18744
MPG	10	0.3392	0.52039	1	727	4	-0.062468	0.19639	0.45933	1	581	3	-0.062468
CETN2	10	0.34016	0.52238	1	728	3	0.040032	0.14217	0.36605	1	487	4	0.040032
ESCO1	10	0.34021	0.52238	1	729	4	0.12754	0.12695	0.35654	1	452	5	0.12754
BCAS2	9	0.34064	0.49882	1	730	2	0.21691	0.19046	0.46879	1	564	5	0.21691
THOC1	10	0.34098	0.52238	1	731	3	0.072131	0.15939	0.38749	1	519	3	0.072131
RGS12	10	0.34225	0.52238	1	732	3	0.060196	0.048738	0.14677	1	227	4	0.060196
PURA	10	0.34281	0.52399	1	733	1	0.13719	0.22699	0.5143	1	632	5	0.13719
RFC3	10	0.34365	0.52399	1	734	3	-0.31228	0.7996	0.93407	1	1159	1	-0.31228
BTAF1	10	0.34425	0.52399	1	735	3	0.051669	0.52709	0.79725	1	971	4	0.051669
SPDYA	10	0.34468	0.52399	1	736	4	0.0042528	0.69422	0.88005	1	1102	3	0.0042528
DDB1	10	0.3449	0.52399	1	737	4	-0.075181	0.64801	0.85481	1	1069	3	-0.075181
FOXO4	10	0.34595	0.52581	1	738	3	-0.042258	0.22265	0.50289	1	629	4	-0.042258
RBBP4	10	0.34611	0.52581	1	739	4	-0.11237	0.95492	0.98324	1	1234	1	-0.11237
NDC1	10	0.34672	0.52581	1	740	4	0.077926	0.069408	0.2115	1	299	5	0.077926
MSH3	10	0.34699	0.52581	1	741	3	0.055163	0.26851	0.57336	1	690	4	0.055163
ZBTB18	10	0.34753	0.52581	1	742	4	-0.049291	0.10725	0.31956	1	399	4	-0.049291
SNRNP200	10	0.34855	0.5281	1	743	4	-0.23214	0.56033	0.8194	1	1001	3	-0.23214
PLAGL1	10	0.349	0.5281	1	744	3	-0.097684	0.46307	0.74351	1	898	3	-0.097684
MACROD2	10	0.34959	0.5281	1	745	3	0.14664	0.12851	0.35654	1	454	5	0.14664
FOS	10	0.35018	0.5281	1	746	3	0.022692	0.15837	0.38591	1	517	4	0.022692
WRNIP1	10	0.35078	0.5281	1	747	3	-0.023648	0.45352	0.72511	1	889	3	-0.023648
ANG	10	0.3511	0.5281	1	748	3	0.051564	0.029803	0.11011	1	157	4	0.051564
CARM1	10	0.35133	0.5281	1	749	3	0.013852	0.6356	0.85102	1	1064	2	0.013852
GTF2F2	10	0.35218	0.5281	1	750	3	0.027337	0.99141	0.99415	1	1265	0	0.027337
ZNF638	10	0.35304	0.5281	1	751	4	-0.069545	0.05746	0.194	1	259	4	-0.069545
NUP50	10	0.35373	0.5281	1	752	2	0.34685	0.011792	0.044261	1	69	6	0.34685
RRP1B	10	0.35404	0.5281	1	753	3	0.29773	0.014665	0.059256	1	79	7	0.29773
ZNF644	10	0.35448	0.52811	1	754	4	-0.12286	0.33563	0.63779	1	775	3	-0.12286
PIAS1	10	0.35529	0.52811	1	755	4	-0.1445	0.18045	0.43729	1	551	3	-0.1445
MAU2	10	0.3553	0.52811	1	756	3	-0.14035	0.98941	0.99343	1	1264	1	-0.14035
PIAS3	10	0.35682	0.52811	1	757	2	0.16894	0.14764	0.36894	1	495	5	0.16894
HNRNPF	10	0.35714	0.52811	1	758	4	0.15478	0.039893	0.13117	1	202	5	0.15478
SRC	10	0.35717	0.52811	1	759	3	0.0070243	0.12316	0.35301	1	444	4	0.0070243
POLH	10	0.35734	0.52811	1	760	4	0.070507	0.45983	0.74069	1	896	4	0.070507
RAD50	10	0.3588	0.52811	1	761	3	0.3789	0.035201	0.12391	1	182	6	0.3789
PAPD7	10	0.35903	0.52811	1	762	3	0.099202	0.40595	0.68975	1	840	3	0.099202
SYF2	10	0.35939	0.52811	1	763	4	-0.11282	0.34018	0.6378	1	782	1	-0.11282
NAB1	10	0.36067	0.53453	1	764	3	-0.0045545	0.36062	0.65381	1	803	4	-0.0045545
WDR4	10	0.36082	0.53453	1	765	4	0.10247	0.278	0.59434	1	706	5	0.10247
YY1	10	0.36144	0.53453	1	766	4	0.012807	0.25473	0.55357	1	667	3	0.012807
CSNK1D	10	0.36165	0.53453	1	767	4	0.12726	0.73478	0.90677	1	1128	3	0.12726
NEK2	10	0.36206	0.53453	1	768	4	-0.0010896	0.13113	0.35923	1	460	3	-0.0010896
DDX1	10	0.36291	0.53453	1	769	3	-0.14521	0.77626	0.92669	1	1147	3	-0.14521
ATRIP	10	0.36493	0.53453	1	770	4	0.07859	0.00038409	0.0018304	0.613311	5	5	0.07859
CCNH	10	0.36498	0.53453	1	771	2	0.68554	0.0027303	0.013582	0.953589	24	7	0.68554
WEE1	10	0.365	0.53453	1	772	3	-0.10488	0.50673	0.78528	1	947	4	-0.10488
HFM1	10	0.36604	0.53795	1	773	3	-0.019643	0.6192	0.8432	1	1051	2	-0.019643
SATB2	10	0.36852	0.54464	1	774	2	-0.013463	0.16956	0.40149	1	533	2	-0.013463
SENP3	10	0.36855	0.54464	1	775	2	0.027867	0.63437	0.85102	1	1063	3	0.027867
ZFPM1	10	0.36884	0.54464	1	776	4	0.18251	0.017765	0.068146	1	101	5	0.18251
UBXN7	10	0.36905	0.54464	1	777	4	-0.099814	0.19998	0.45934	1	588	1	-0.099814
ENPP3	10	0.3709	0.54464	1	778	4	0.026678	0.29138	0.6112	1	724	4	0.026678
ZNF264	10	0.37108	0.54465	1	779	2	0.12116	0.11319	0.33951	1	413	5	0.12116
POLDIP3	10	0.37176	0.54465	1	780	3	0.10483	0.57133	0.82134	1	1013	3	0.10483
CDC6	10	0.37259	0.54465	1	781	3	0.19395	0.036631	0.12392	1	190	4	0.19395
EME2	10	0.37324	0.54465	1	782	2	0.19236	0.16015	0.39332	1	520	5	0.19236
TP53I3	10	0.37376	0.5502	1	783	3	0.03807	0.27082	0.57907	1	696	4	0.03807
RAD51	10	0.37409	0.5502	1	784	1	0.023321	0.40338	0.68975	1	839	3	0.023321
PSPC1	10	0.37544	0.55865	1	785	4	-0.064725	0.28923	0.60229	1	718	4	-0.064725
CHD2	10	0.37657	0.56162	1	786	3	0.0053198	0.23734	0.53128	1	642	2	0.0053198
SMC6	10	0.37859	0.56384	1	787	2	0.10036	0.29798	0.6136	1	736	4	0.10036
MTREX	10	0.37914	0.56384	1	788	3	0.016268	0.46445	0.74352	1	900	4	0.016268
BTG2	10	0.38058	0.56384	1	789	3	-0.028123	0.50106	0.77891	1	941	3	-0.028123
ZNF280C	10	0.38101	0.56384	1	790	3	0.0091653	0.043852	0.13902	1	216	4	0.0091653
HMGA2	10	0.38205	0.56384	1	791	4	-0.074289	0.13979	0.36486	1	482	3	-0.074289
GTF2H1	10	0.38207	0.56384	1	792	2	0.22431	0.063198	0.20662	1	276	6	0.22431
PCLAF	10	0.38267	0.56385	1	793	4	-0.055164	0.25976	0.55593	1	679	4	-0.055164
ABRAXAS2	10	0.38288	0.56385	1	794	4	0.15809	0.058937	0.19843	1	265	5	0.15809
HIST1H2BN	10	0.38371	0.56385	1	795	4	0.04042	0.76422	0.9247	1	1142	3	0.04042
ETV6	10	0.38382	0.56385	1	796	2	0.16227	0.065181	0.2082	1	284	5	0.16227
JUNB	10	0.38536	0.56385	1	797	4	0.070592	0.24058	0.537	1	647	3	0.070592
FOSL2	10	0.38557	0.56385	1	798	4	0.15171	0.028323	0.10575	1	148	5	0.15171
MECOM	10	0.38663	0.56962	1	799	3	0.032743	4.09e-05	0.00021447	0.180693	2	2	0.032743
FAN1	10	0.38898	0.56962	1	800	3	0.15854	0.26937	0.57472	1	692	5	0.15854
SETD7	10	0.38909	0.56962	1	801	4	0.012368	0.44808	0.72158	1	884	4	0.012368
L3MBTL2	10	0.3893	0.56962	1	802	4	0.23185	0.11295	0.33951	1	412	6	0.23185
TWIST1	10	0.39155	0.56963	1	803	3	0.10676	0.42824	0.70906	1	865	4	0.10676
MAP2K7	10	0.39192	0.56963	1	804	1	0.1601	0.10037	0.30371	1	379	5	0.1601
ERCC6L	10	0.39241	0.56963	1	805	4	0.15295	0.031769	0.11569	1	169	5	0.15295
CCNA2	10	0.39407	0.57105	1	806	4	-0.037913	0.33702	0.63779	1	777	4	-0.037913
DHX57	10	0.39873	0.57571	1	807	1	0.31864	0.028811	0.10858	1	152	6	0.31864
HNRNPA1	10	0.39931	0.58291	1	808	2	-0.08798	0.73678	0.90895	1	1131	3	-0.08798
ORC4	10	0.39989	0.58292	1	809	2	-0.0047609	0.13514	0.36211	1	472	4	-0.0047609
SMC4	10	0.40066	0.58509	1	810	3	0.027954	0.23993	0.53473	1	644	3	0.027954
TIAL1	10	0.40307	0.5851	1	811	3	-0.024004	0.39857	0.68855	1	835	3	-0.024004
MSH4	10	0.40372	0.5851	1	812	3	-0.034756	0.18601	0.45043	1	558	4	-0.034756
NUP107	10	0.40397	0.58682	1	813	2	0.035909	0.49709	0.77372	1	936	3	0.035909
ARID4A	10	0.40442	0.58682	1	814	3	-0.044347	0.59552	0.83838	1	1035	3	-0.044347
PLK2	10	0.40489	0.58682	1	815	3	0.26595	0.054349	0.15575	1	254	6	0.26595
INO80	10	0.40676	0.58845	1	816	3	0.28092	0.083299	0.26888	1	339	6	0.28092
SLX4	10	0.4069	0.58845	1	817	1	0.14977	0.44419	0.72004	1	879	3	0.14977
TERT	10	0.40738	0.58845	1	818	3	0.0018233	0.49307	0.77371	1	931	4	0.0018233
SMARCAL1	6	0.40935	0.50619	1	819	1	-0.021886	0.61136	0.77175	1	1046	2	-0.021886
CREB3L2	10	0.41003	0.58845	1	820	3	-0.070397	0.064121	0.2073	1	280	4	-0.070397
NDRG1	10	0.41093	0.58846	1	821	2	0.24357	0.116	0.34336	1	423	6	0.24357
SKIL	10	0.4112	0.58846	1	822	3	-0.014499	0.41051	0.69476	1	847	4	-0.014499
SRCAP	10	0.4118	0.58846	1	823	2	0.26079	0.23022	0.51979	1	635	5	0.26079
NPAT	10	0.41451	0.5942	1	824	3	-0.061644	0.1318	0.35923	1	463	2	-0.061644
PHC2	10	0.41498	0.5942	1	825	2	0.071642	0.1031	0.31265	1	387	3	0.071642
ING1	10	0.41545	0.5942	1	826	1	0.41009	0.0072421	0.032479	1	47	6	0.41009
RNASEH1	10	0.41921	0.60884	1	827	2	0.66361	0.00051198	0.0028939	0.613311	6	6	0.66361
KAT5	10	0.41962	0.60884	1	828	3	0.27954	0.05838	0.19842	1	263	6	0.27954
NCOA1	10	0.42015	0.60884	1	829	3	0.10556	0.12369	0.35302	1	447	5	0.10556
MDC1	10	0.42032	0.60884	1	830	3	-0.077605	0.5077	0.78529	1	948	3	-0.077605
TAF5L	10	0.42155	0.60885	1	831	2	-0.0078639	0.70196	0.88404	1	1108	3	-0.0078639
CDC25A	10	0.42202	0.60885	1	832	2	0.37908	0.020752	0.083083	1	113	7	0.37908
HNRNPUL1	10	0.42265	0.61047	1	833	3	-0.0075611	0.38108	0.67291	1	821	3	-0.0075611
ASH2L	10	0.42312	0.61047	1	834	3	0.046392	0.066381	0.20972	1	287	4	0.046392
CDK2AP1	10	0.42435	0.61047	1	835	2	0.1046	0.28903	0.60229	1	717	3	0.1046
NME1	10	0.42475	0.61047	1	836	3	0.16257	0.084543	0.27352	1	343	5	0.16257
DDX58	10	0.42522	0.61047	1	837	3	0.13836	0.065745	0.2082	1	285	5	0.13836
PRIM2	10	0.42575	0.61047	1	838	2	0.17432	0.061871	0.20084	1	273	4	0.17432
IGF1	10	0.42822	0.61047	1	839	2	0.083562	0.069066	0.2115	1	297	4	0.083562
CCNG1	10	0.42988	0.61447	1	840	3	0.17813	0.052565	0.15304	1	243	4	0.17813
H2AFV	10	0.43221	0.61629	1	841	2	0.032383	0.1583	0.38591	1	516	3	0.032383
POLI	10	0.43221	0.61629	1	842	3	-0.018574	0.031114	0.11569	1	167	3	-0.018574
BCCIP	10	0.43496	0.62169	1	843	2	0.06943	0.24581	0.53986	1	656	3	0.06943
MLLT10	10	0.43542	0.6217	1	844	2	0.072672	0.26573	0.57336	1	686	5	0.072672
THAP4	10	0.43565	0.6217	1	845	2	0.065865	0.19319	0.45933	1	570	4	0.065865
MAD1L1	10	0.43594	0.6217	1	846	2	0.23745	0.10943	0.33623	1	404	5	0.23745
ALKBH1	10	0.43725	0.62374	1	847	2	-0.11048	0.96029	0.98417	1	1237	1	-0.11048
ZMPSTE24	10	0.43765	0.62374	1	848	2	0.16168	0.2951	0.61241	1	731	4	0.16168
NFATC2	10	0.43879	0.62374	1	849	3	0.22153	0.023236	0.088272	1	126	7	0.22153
C10orf2	10	0.44106	0.62374	1	850	3	0.024966	0.46836	0.74963	1	905	1	0.024966
EIF4B	10	0.44134	0.62374	1	851	3	-0.0075513	0.34143	0.6378	1	785	4	-0.0075513
DDX3X	10	0.44199	0.62374	1	852	3	0.099255	0.006482	0.029618	1	42	4	0.099255
E2F8	10	0.44245	0.62374	1	853	3	0.06539	0.18801	0.45154	1	560	4	0.06539
COPS9	10	0.44362	0.62375	1	854	3	-0.015514	0.13785	0.36486	1	477	3	-0.015514
MNDA	10	0.44524	0.62375	1	855	3	0.13152	0.034547	0.12126	1	178	5	0.13152
FOXP1	10	0.4454	0.62375	1	856	1	0.16157	0.090844	0.28628	1	360	5	0.16157
GRHL3	10	0.44585	0.62375	1	857	2	-0.060332	0.41968	0.70378	1	855	2	-0.060332
E2F7	10	0.4463	0.62375	1	858	1	0.36241	0.01532	0.061842	1	82	7	0.36241
ZNF385A	10	0.4473	0.62375	1	859	2	0.20153	0.10865	0.33516	1	403	6	0.20153
PCGF2	10	0.44759	0.62375	1	860	2	0.18858	0.016786	0.065443	1	94	5	0.18858
ZSCAN31	10	0.44826	0.62375	1	861	3	0.0041751	0.23927	0.53473	1	643	4	0.0041751
SNAI1	10	0.44844	0.62375	1	862	3	0.046534	0.758	0.91909	1	1138	3	0.046534
RB1	10	0.45034	0.62737	1	863	3	0.097739	0.36247	0.65381	1	805	4	0.097739
IGHMBP2	6	0.45382	0.54814	1	864	2	0.017361	0.18512	0.39537	1	556	3	0.017361
BDP1	10	0.45382	0.63973	1	865	3	0.2328	0.074468	0.23533	1	312	6	0.2328
CCT7	10	0.45493	0.63974	1	866	3	0.076528	0.051901	0.15304	1	239	4	0.076528
HMBOX1	10	0.4559	0.64131	1	867	3	-0.049954	0.80121	0.93481	1	1162	2	-0.049954
TAF9B	10	0.45613	0.64131	1	868	3	-0.014227	0.44478	0.72004	1	880	3	-0.014227
GLI1	10	0.45746	0.64132	1	869	3	-0.056232	0.27884	0.59434	1	707	3	-0.056232
KIF22	10	0.46007	0.6431	1	870	2	-0.034476	0.011035	0.041611	1	65	4	-0.034476
SNRPD2	8	0.46062	0.61264	1	871	2	0.27406	0.3162	0.59185	1	754	4	0.27406
UPF1	10	0.46095	0.6431	1	872	3	-0.024169	0.25219	0.55077	1	664	3	-0.024169
NFATC4	10	0.46122	0.6431	1	873	3	0.057688	0.40946	0.69334	1	843	4	0.057688
CBX1	10	0.46145	0.6431	1	874	3	-0.089673	0.26098	0.55815	1	680	3	-0.089673
ZCCHC8	10	0.46182	0.6431	1	875	1	0.15533	0.030924	0.11569	1	165	4	0.15533
FOXJ2	10	0.46214	0.6431	1	876	3	0.088218	0.76461	0.92471	1	1143	2	0.088218
RNF8	10	0.46226	0.6431	1	877	1	0.28459	0.018581	0.070685	1	103	7	0.28459
HIST2H2AC	5	0.46639	0.55438	1	878	1	-0.10043	0.66097	0.79619	1	1080	1	-0.10043
DDX42	10	0.46814	0.645	1	879	3	0.025267	0.52975	0.80442	1	973	4	0.025267
HIST1H2AD	10	0.4686	0.645	1	880	3	-0.045115	0.16684	0.40148	1	530	3	-0.045115
FZR1	10	0.46893	0.645	1	881	2	0.20083	0.1158	0.34336	1	422	6	0.20083
GTF2I	10	0.4692	0.645	1	882	2	0.082	0.014814	0.060367	1	80	5	0.082
FIGNL1	10	0.47004	0.645	1	883	2	0.052756	0.3511	0.65099	1	796	3	0.052756
SART1	10	0.4706	0.645	1	884	3	0.16848	0.21794	0.4882	1	618	5	0.16848
ATR	10	0.47087	0.645	1	885	2	0.36943	0.06089	0.19942	1	269	6	0.36943
EYA3	10	0.47113	0.645	1	886	3	0.15024	0.27023	0.57745	1	694	5	0.15024
SP1	10	0.47171	0.645	1	887	3	-0.11471	0.22887	0.51978	1	634	3	-0.11471
GTPBP4	10	0.47181	0.645	1	888	2	-0.10606	0.49401	0.77371	1	932	4	-0.10606
CHEK2	10	0.47365	0.64676	1	889	3	0.27445	0.072689	0.22914	1	305	6	0.27445
PNKP	10	0.47573	0.64676	1	890	3	0.012416	0.058651	0.19842	1	264	3	0.012416
ZKSCAN8	10	0.47891	0.6487	1	891	2	0.10605	0.030597	0.11409	1	161	3	0.10605
BCL7A	10	0.47919	0.6487	1	892	3	0.028115	0.014579	0.059256	1	78	4	0.028115
CDK1	10	0.47951	0.6487	1	893	2	0.14123	0.14597	0.36894	1	493	5	0.14123
CBX2	10	0.47963	0.6487	1	894	3	0.25229	0.10699	0.31955	1	398	6	0.25229
TAF9	10	0.48001	0.6487	1	895	2	0.011913	0.29604	0.6136	1	733	5	0.011913
IFI16	10	0.48077	0.6487	1	896	3	0.06129	0.074973	0.23763	1	314	3	0.06129
HDAC2	10	0.48084	0.6487	1	897	2	0.030617	0.79779	0.93224	1	1157	2	0.030617
ORC6	10	0.48163	0.6487	1	898	1	0.30304	0.20848	0.4747	1	602	5	0.30304
ELL3	10	0.4826	0.6487	1	899	3	0.15202	0.10136	0.30744	1	383	5	0.15202
POLE2	10	0.48329	0.6487	1	900	3	0.22325	0.13008	0.35786	1	456	5	0.22325
KAT6B	10	0.48627	0.65242	1	901	2	0.05586	0.45956	0.74069	1	895	4	0.05586
TEP1	10	0.48763	0.65609	1	902	3	0.175	0.092644	0.28629	1	363	5	0.175
DDX47	10	0.49087	0.66211	1	903	1	0.21733	0.71467	0.89313	1	1114	3	0.21733
KRT7	10	0.49127	0.66211	1	904	2	0.16719	0.38646	0.67633	1	828	2	0.16719
DHX29	10	0.49295	0.66406	1	905	2	0.038368	0.53833	0.81077	1	988	2	0.038368
DFFA	10	0.49461	0.66407	1	906	3	0.13424	0.29072	0.60761	1	720	3	0.13424
CHD5	10	0.49469	0.66407	1	907	3	0.1088	0.25802	0.55357	1	674	5	0.1088
GNL3L	10	0.49832	0.67221	1	908	1	0.12215	0.59906	0.83931	1	1038	3	0.12215
PML	10	0.49996	0.67854	1	909	2	0.018128	0.90734	0.9674	1	1210	2	0.018128
RNF2	10	0.5006	0.67854	1	910	3	-0.0076445	0.041791	0.13472	1	208	4	-0.0076445
TLK1	10	0.50619	0.68039	1	911	2	0.25187	0.0067426	0.030511	1	43	8	0.25187
HIST1H1E	10	0.50851	0.68234	1	912	3	0.19493	0.28888	0.60229	1	716	5	0.19493
ZNF335	10	0.50861	0.68234	1	913	2	0.13431	0.19595	0.45933	1	580	5	0.13431
ZBTB4	10	0.50891	0.68234	1	914	1	0.092851	0.50558	0.78427	1	946	4	0.092851
SETDB1	10	0.50964	0.68234	1	915	3	0.063342	0.80316	0.93588	1	1164	2	0.063342
ZBTB9	10	0.51011	0.68234	1	916	1	0.079418	0.49743	0.77372	1	937	4	0.079418
CD3EAP	10	0.51032	0.68234	1	917	3	0.15119	0.31885	0.623	1	756	4	0.15119
ZNF460	10	0.51076	0.68235	1	918	3	-0.064032	0.53103	0.80442	1	976	3	-0.064032
ACTL6A	10	0.51122	0.68235	1	919	3	0.26459	0.086307	0.27631	1	349	5	0.26459
CUL4A	10	0.51234	0.68235	1	920	3	-0.08417	0.57626	0.82577	1	1021	3	-0.08417
COPS6	9	0.51393	0.66467	1	921	3	-0.055298	0.67606	0.87301	1	1089	2	-0.055298
NUAK1	10	0.51526	0.68443	1	922	3	-0.1216	0.57438	0.82577	1	1019	1	-0.1216
RAD51D	10	0.51532	0.68443	1	923	3	-0.052113	0.010277	0.040036	1	60	3	-0.052113
NUDT1	10	0.51651	0.68443	1	924	3	0.021755	0.21557	0.48228	1	617	4	0.021755
NPM1	10	0.51717	0.68443	1	925	3	-0.030812	0.33057	0.63303	1	768	3	-0.030812
ACD	10	0.51771	0.68443	1	926	3	0.012806	0.25296	0.55077	1	665	3	0.012806
SAP30BP	10	0.51885	0.68874	1	927	3	-0.013541	0.68825	0.87922	1	1097	3	-0.013541
PNKD	10	0.52008	0.68875	1	928	2	-0.0044413	0.58673	0.83164	1	1030	3	-0.0044413
XRCC6	10	0.52275	0.69117	1	929	3	0.069482	0.14119	0.36486	1	484	4	0.069482
YAP1	10	0.52284	0.69117	1	930	2	0.10553	0.14289	0.36605	1	488	4	0.10553
HPF1	10	0.52323	0.69117	1	931	3	0.35236	0.023607	0.091973	1	127	6	0.35236
RNASE6	10	0.52354	0.69118	1	932	2	0.10536	0.02172	0.085339	1	120	4	0.10536
MAPK3	10	0.52486	0.69118	1	933	2	0.046885	0.68967	0.87923	1	1099	3	0.046885
SYNCRIP	10	0.52597	0.69118	1	934	2	-0.010585	0.43952	0.7175	1	875	4	-0.010585
CCNA1	10	0.52676	0.69313	1	935	2	-0.040785	0.080975	0.26085	1	331	3	-0.040785
SPRTN	10	0.52724	0.69314	1	936	2	0.19478	0.14857	0.3702	1	499	5	0.19478
SMARCB1	10	0.5287	0.69545	1	937	2	-0.1005	0.062333	0.20178	1	274	4	-0.1005
DHX15	10	0.52934	0.69756	1	938	2	0.141	0.011017	0.041611	1	64	4	0.141
USP28	10	0.53223	0.69988	1	939	2	0.16927	0.1189	0.3519	1	433	6	0.16927
GTF3C1	10	0.53296	0.69989	1	940	2	0.17808	0.051507	0.1508	1	237	5	0.17808
NSMCE4A	10	0.53334	0.69989	1	941	3	0.037285	0.45389	0.72511	1	890	1	0.037285
SF3B3	8	0.53376	0.65555	1	942	1	0.36625	0.19467	0.43893	1	574	4	0.36625
GADD45G	10	0.53406	0.69989	1	943	2	0.16866	0.49079	0.77048	1	928	4	0.16866
BCL3	10	0.53411	0.69989	1	944	2	0.26679	0.016515	0.062347	1	91	7	0.26679
OARD1	10	0.5349	0.70341	1	945	3	-0.065442	0.48585	0.76847	1	920	2	-0.065442
AEN	10	0.53615	0.70341	1	946	3	0.25716	0.046215	0.14247	1	222	6	0.25716
XRCC1	10	0.53718	0.70342	1	947	3	-0.088371	0.093256	0.28997	1	365	3	-0.088371
ATF2	10	0.53798	0.70342	1	948	2	0.21092	0.077889	0.248	1	321	5	0.21092
BCLAF1	10	0.53954	0.70581	1	949	3	0.26315	0.066948	0.20972	1	289	6	0.26315
RSF1	10	0.54239	0.70581	1	950	2	0.021015	0.24961	0.54576	1	663	4	0.021015
TADA2A	10	0.54288	0.70581	1	951	1	0.36238	0.053503	0.15574	1	248	6	0.36238
RB1CC1	10	0.54307	0.70581	1	952	3	-0.012285	0.47504	0.75622	1	912	3	-0.012285
CCNC	10	0.54351	0.70581	1	953	3	-0.033898	0.29512	0.61241	1	732	3	-0.033898
POLE4	10	0.54724	0.70582	1	954	3	0.11355	0.16333	0.3982	1	523	4	0.11355
EIF4H	10	0.54756	0.70582	1	955	2	0.092316	0.073387	0.23118	1	308	5	0.092316
MMS22L	10	0.54812	0.70958	1	956	3	0.11656	0.032776	0.1157	1	172	3	0.11656
ACTR8	10	0.5491	0.70958	1	957	2	0.23778	0.12217	0.35191	1	441	6	0.23778
ZMYND11	10	0.55076	0.70958	1	958	3	-0.062279	0.13479	0.36211	1	471	4	-0.062279
ZEB2	10	0.55269	0.70958	1	959	2	-0.023268	0.38504	0.67633	1	824	1	-0.023268
SNAI2	10	0.55293	0.70958	1	960	3	0.057027	0.30071	0.61709	1	739	4	0.057027
RO60	10	0.55336	0.70958	1	961	1	0.28213	0.026268	0.1002	1	137	6	0.28213
UBN2	10	0.5541	0.70958	1	962	1	0.25869	0.026995	0.1032	1	139	7	0.25869
HNRNPA0	10	0.55521	0.70958	1	963	2	-0.047538	0.015367	0.061842	1	83	4	-0.047538
SPAG5	10	0.55558	0.70958	1	964	2	0.19453	0.21331	0.47899	1	611	5	0.19453
NCAPH2	10	0.55664	0.70958	1	965	3	-0.11397	0.94498	0.98212	1	1232	1	-0.11397
RBMS1	10	0.55703	0.70958	1	966	3	0.077325	0.087206	0.27632	1	351	4	0.077325
DHX30	10	0.55903	0.70958	1	967	3	-0.027988	0.11824	0.34991	1	430	4	-0.027988
MCM3	10	0.55906	0.70958	1	968	2	0.23443	0.072831	0.22915	1	306	6	0.23443
H1F0	10	0.55957	0.70958	1	969	2	0.07827	0.24	0.53473	1	645	5	0.07827
POLL	10	0.56033	0.70958	1	970	3	0.032281	0.22176	0.50289	1	625	4	0.032281
FBH1	10	0.5618	0.71313	1	971	3	0.13285	0.051076	0.14986	1	235	6	0.13285
UBE2D2	10	0.56379	0.71313	1	972	3	-0.066218	0.42732	0.70539	1	864	3	-0.066218
TERF2	10	0.56398	0.71313	1	973	1	1.0319	1.8e-05	5.58e-05	0.094059	1	7	1.0319
RNASE3	10	0.56466	0.71313	1	974	3	-0.068238	0.8384	0.94631	1	1178	1	-0.068238
GATAD2B	10	0.56563	0.71313	1	975	3	0.093415	0.26281	0.57335	1	683	5	0.093415
TCF19	10	0.56614	0.71313	1	976	3	-0.016828	0.85747	0.95183	1	1187	2	-0.016828
CABIN1	10	0.56651	0.71313	1	977	2	0.24061	0.089186	0.28098	1	354	5	0.24061
MEAF6	10	0.5666	0.71313	1	978	3	0.062105	0.41424	0.69759	1	850	4	0.062105
CEP170	10	0.5701	0.71502	1	979	2	0.067264	0.43826	0.71749	1	872	4	0.067264
UVSSA	10	0.57176	0.71503	1	980	3	0.36326	0.018871	0.071819	1	104	6	0.36326
NET1	10	0.57262	0.71503	1	981	3	-0.0036137	0.25887	0.55357	1	676	4	-0.0036137
MED17	10	0.57498	0.72159	1	982	3	-0.02387	0.48963	0.76847	1	926	2	-0.02387
DTL	9	0.57514	0.70962	1	983	2	-0.13733	0.437	0.72575	1	871	3	-0.13733
TBRG1	10	0.57544	0.72159	1	984	2	0.20878	0.016427	0.062347	1	89	6	0.20878
TEN1	10	0.57579	0.72159	1	985	1	0.15219	0.38405	0.67632	1	823	4	0.15219
HDAC1	10	0.57669	0.72159	1	986	3	-0.014192	0.10161	0.30745	1	385	4	-0.014192
N4BP2	10	0.57711	0.72159	1	987	3	-0.061741	0.53756	0.81077	1	987	2	-0.061741
RBM38	10	0.57775	0.72159	1	988	3	-0.11699	0.42062	0.70378	1	856	3	-0.11699
NHP2	10	0.57861	0.72159	1	989	2	-0.00015293	0.16359	0.39821	1	524	3	-0.00015293
SETMAR	10	0.58074	0.72159	1	990	3	0.079757	0.37007	0.66625	1	812	2	0.079757
RBL2	10	0.58246	0.72159	1	991	1	0.33216	0.05723	0.16447	1	257	6	0.33216
RNASE7	10	0.58434	0.72334	1	992	3	0.15339	0.36409	0.65649	1	809	4	0.15339
HELZ	10	0.58502	0.72335	1	993	2	0.10727	0.14318	0.36605	1	489	5	0.10727
NUPR1	10	0.58795	0.72891	1	994	2	0.085775	0.22188	0.50289	1	626	3	0.085775
DBF4	10	0.58835	0.72891	1	995	2	0.30615	0.056323	0.15873	1	255	6	0.30615
TFDP2	10	0.58984	0.72892	1	996	3	0.17147	0.14806	0.36894	1	497	5	0.17147
TDRD9	10	0.59075	0.73348	1	997	3	0.16555	0.053364	0.15574	1	247	5	0.16555
TOP3A	10	0.59112	0.73348	1	998	2	-0.0088543	0.26504	0.57335	1	685	4	-0.0088543
GTF2IRD1	10	0.59215	0.73348	1	999	3	0.091006	0.46645	0.74661	1	902	4	0.091006
DHX36	10	0.59404	0.73348	1	1000	3	0.015874	0.10794	0.323	1	401	4	0.015874
RANBP1	10	0.59484	0.73348	1	1001	2	0.12257	0.14935	0.3702	1	500	5	0.12257
TDG	10	0.5953	0.73348	1	1002	3	0.0065479	0.1145	0.34192	1	419	4	0.0065479
UVRAG	10	0.59596	0.73348	1	1003	2	0.1621	0.051309	0.15079	1	236	5	0.1621
MYC	10	0.59621	0.73348	1	1004	2	0.077507	0.064222	0.20819	1	281	4	0.077507
SHPRH	10	0.59741	0.73977	1	1005	2	0.0051228	0.55668	0.81827	1	998	2	0.0051228
PPM1G	10	0.59789	0.73977	1	1006	2	0.025531	0.56638	0.82133	1	1008	3	0.025531
UBE3A	10	0.59861	0.73978	1	1007	3	0.10463	0.54402	0.81398	1	992	4	0.10463
PMS2P4	1	0.59912	0.57234	1	1008	0	0.16616	0.40088	0.42766	1	837	0	0.16616
SPO11	10	0.60301	0.74847	1	1009	3	0.098605	0.085612	0.27495	1	347	5	0.098605
CDC14B	10	0.60357	0.74847	1	1010	2	0.20671	0.019458	0.075709	1	106	7	0.20671
YEATS4	10	0.60507	0.74848	1	1011	3	0.073051	0.25836	0.55357	1	675	3	0.073051
CDKN1B	10	0.60698	0.75123	1	1012	2	0.060301	0.34633	0.6442	1	788	3	0.060301
FUBP3	10	0.60745	0.75123	1	1013	2	0.17654	0.21019	0.47634	1	604	5	0.17654
MAPKAPK5	10	0.60757	0.75123	1	1014	3	0.24112	0.0082993	0.033743	1	54	6	0.24112
POM121	10	0.60864	0.75123	1	1015	3	0.15805	0.2201	0.49811	1	621	5	0.15805
CHFR	10	0.60919	0.75123	1	1016	2	0.35851	0.029969	0.11011	1	158	6	0.35851
LMNA	10	0.61066	0.75123	1	1017	3	0.075995	0.38616	0.67633	1	827	3	0.075995
KLHL42	10	0.61241	0.75123	1	1018	2	0.029632	0.47337	0.75622	1	910	4	0.029632
MEI1	10	0.61517	0.75123	1	1019	3	-0.1666	0.70928	0.88844	1	1110	2	-0.1666
TP53BP2	10	0.61558	0.75123	1	1020	3	0.087489	0.29173	0.61121	1	725	5	0.087489
DHX34	10	0.61579	0.75123	1	1021	3	0.065283	0.30296	0.61847	1	740	4	0.065283
REXO2	10	0.617	0.7528	1	1022	2	0.15017	0.12434	0.35402	1	449	5	0.15017
TOP3B	10	0.61701	0.7528	1	1023	3	-0.0092952	0.15803	0.38591	1	514	4	-0.0092952
YEATS2	10	0.61722	0.7528	1	1024	3	0.13512	0.082078	0.26539	1	334	4	0.13512
RFWD3	10	0.62048	0.75557	1	1025	3	-0.093728	0.57241	0.82461	1	1016	3	-0.093728
EXOSC2	10	0.62372	0.75558	1	1026	3	-0.025057	0.56008	0.8194	1	999	3	-0.025057
CDC25B	10	0.62454	0.75558	1	1027	2	0.13144	0.15153	0.37286	1	503	4	0.13144
CHD4	10	0.62534	0.75558	1	1028	3	0.066826	0.5555	0.81827	1	997	3	0.066826
SUPT7L	10	0.62592	0.75558	1	1029	2	0.024112	0.91619	0.97242	1	1215	2	0.024112
RPP30	10	0.62814	0.76321	1	1030	2	0.25115	0.015139	0.060931	1	81	4	0.25115
EIF4A1	10	0.63005	0.76321	1	1031	2	0.25175	0.26815	0.57336	1	689	5	0.25175
ACIN1	10	0.63313	0.76322	1	1032	3	0.0057545	0.12097	0.35191	1	438	4	0.0057545
TYMP	10	0.63317	0.76322	1	1033	3	0.093669	0.24553	0.53986	1	655	5	0.093669
TP53INP1	10	0.63622	0.76709	1	1034	2	0.093795	0.11334	0.33951	1	414	4	0.093795
DDX12P	2	0.63627	0.59994	1	1035	0	0.10929	0.56066	0.5848	1	1002	1	0.10929
NFAT5	10	0.63656	0.76709	1	1036	3	0.16381	0.18835	0.45154	1	562	5	0.16381
TP73	10	0.63776	0.76709	1	1037	1	0.41527	0.0026351	0.013406	0.953589	23	7	0.41527
HEATR1	10	0.63796	0.76709	1	1038	3	0.55657	0.033403	0.11657	1	173	7	0.55657
DNASE1L1	10	0.6398	0.76709	1	1039	2	0.25375	0.085397	0.27495	1	346	5	0.25375
WRN	10	0.64093	0.77205	1	1040	3	-0.14696	0.49129	0.77048	1	930	2	-0.14696
SIRT1	10	0.64294	0.77507	1	1041	2	0.054354	0.17396	0.42676	1	543	2	0.054354
CRY1	10	0.64384	0.77507	1	1042	2	0.24981	0.085184	0.27495	1	345	5	0.24981
RASSF1	10	0.64408	0.77507	1	1043	3	0.059178	0.66938	0.86866	1	1086	3	0.059178
PBX2	10	0.6454	0.77656	1	1044	2	0.24066	0.073632	0.23119	1	310	5	0.24066
SMG5	10	0.64625	0.77657	1	1045	3	-0.14062	0.44224	0.71899	1	878	1	-0.14062
ADIRF	10	0.64805	0.77808	1	1046	1	0.22381	0.1401	0.36486	1	483	5	0.22381
TP63	10	0.64894	0.77808	1	1047	1	0.16394	0.20771	0.47316	1	600	5	0.16394
DDX27	10	0.64917	0.77808	1	1048	2	0.14598	0.0075471	0.032485	1	49	5	0.14598
RBBP7	10	0.65103	0.77808	1	1049	2	0.13754	0.071401	0.21394	1	304	6	0.13754
PIN1	10	0.65132	0.77808	1	1050	2	0.14049	0.067099	0.20972	1	290	4	0.14049
ERCC5	10	0.65221	0.77808	1	1051	1	0.19606	0.016887	0.065449	1	95	5	0.19606
POLM	10	0.6528	0.77808	1	1052	1	0.15446	0.29622	0.6136	1	734	5	0.15446
WAC	10	0.65308	0.77808	1	1053	3	-0.010789	0.73578	0.90677	1	1130	3	-0.010789
DNASE2	10	0.65424	0.77808	1	1054	3	0.25561	0.079191	0.25135	1	323	6	0.25561
HMGB1	10	0.6556	0.77808	1	1055	3	-0.059824	0.89967	0.9629	1	1207	2	-0.059824
RPA3	10	0.65633	0.77809	1	1056	2	0.051697	0.5532	0.8172	1	995	3	0.051697
MCPH1	10	0.65734	0.77809	1	1057	3	-0.022413	0.53171	0.80442	1	977	3	-0.022413
MGMT	10	0.65907	0.77809	1	1058	3	-0.028809	0.66529	0.8678	1	1084	3	-0.028809
SKIV2L	10	0.65924	0.77809	1	1059	1	0.32134	0.034625	0.12245	1	179	6	0.32134
TOP1	10	0.66206	0.77809	1	1060	2	0.19313	0.13244	0.35923	1	465	5	0.19313
RAD23A	10	0.664	0.77809	1	1061	2	0.19519	0.18967	0.45155	1	563	5	0.19519
EP400	10	0.66414	0.77809	1	1062	2	0.18442	0.08137	0.26198	1	332	4	0.18442
XPA	10	0.66643	0.78128	1	1063	2	0.076344	0.13968	0.36486	1	481	4	0.076344
CDK2	10	0.66671	0.78128	1	1064	1	0.56753	0.00099966	0.00545	0.672207	13	6	0.56753
DHX37	10	0.67019	0.78129	1	1065	2	-0.11437	0.62593	0.8432	1	1058	3	-0.11437
GATAD2A	10	0.67126	0.78129	1	1066	2	-0.0015889	0.54175	0.81184	1	991	3	-0.0015889
RPP38	10	0.67147	0.78129	1	1067	2	0.36453	0.0069504	0.03111	1	44	6	0.36453
XRN2	10	0.67152	0.78129	1	1068	1	0.35598	0.030561	0.11409	1	160	6	0.35598
TUT4	10	0.67598	0.78386	1	1069	1	0.060741	0.22856	0.51613	1	633	4	0.060741
SPIDR	10	0.67778	0.78386	1	1070	2	0.43769	0.0043602	0.020774	1	31	7	0.43769
SEM1	10	0.67819	0.78386	1	1071	2	-0.0094945	0.49045	0.77048	1	927	3	-0.0094945
PCBP4	10	0.67902	0.78386	1	1072	1	0.12843	0.036856	0.12468	1	192	4	0.12843
MDM4	10	0.68153	0.78386	1	1073	2	-0.033163	0.29319	0.61241	1	729	4	-0.033163
MCM7	10	0.68298	0.78386	1	1074	2	0.23909	0.11335	0.33951	1	415	6	0.23909
ZEB1	9	0.68315	0.76613	1	1075	1	0.07372	0.67703	0.87624	1	1091	3	0.07372
RPA4	10	0.69172	0.7904	1	1076	2	0.22206	0.094506	0.29478	1	368	6	0.22206
DDX10	10	0.69225	0.7904	1	1077	1	0.34925	0.029578	0.11011	1	156	7	0.34925
DDX50	10	0.69301	0.7904	1	1078	2	0.1326	0.11252	0.33951	1	411	5	0.1326
PPP1R8	10	0.69784	0.79185	1	1079	2	0.18637	0.037897	0.12469	1	196	5	0.18637
NLE1	10	0.70113	0.7936	1	1080	2	-0.11624	0.53718	0.81077	1	985	1	-0.11624
GLYR1	10	0.70165	0.7936	1	1081	2	0.26019	0.014072	0.057482	1	75	7	0.26019
TAF11	10	0.70293	0.79757	1	1082	1	-0.070675	0.57721	0.82577	1	1022	3	-0.070675
MCRS1	10	0.70361	0.79758	1	1083	2	-0.02025	0.21189	0.47898	1	609	4	-0.02025
DDX17	10	0.70421	0.79758	1	1084	1	0.022343	0.97817	0.98793	1	1250	1	0.022343
WDR33	10	0.70558	0.79996	1	1085	2	0.19401	0.91679	0.97243	1	1216	2	0.19401
TBL1XR1	10	0.70735	0.79996	1	1086	2	-0.026786	0.26983	0.57472	1	693	3	-0.026786
NUP88	10	0.71004	0.79996	1	1087	2	0.12553	0.076398	0.24684	1	317	4	0.12553
NCAPD3	10	0.71066	0.79996	1	1088	2	0.050082	0.221	0.50289	1	623	3	0.050082
HINFP	10	0.71086	0.79996	1	1089	2	0.26899	0.00055847	0.0031818	0.613311	8	5	0.26899
NHEJ1	10	0.71376	0.80168	1	1090	2	0.28361	0.017489	0.066801	1	99	7	0.28361
XRCC4	10	0.71434	0.80168	1	1091	2	0.32452	0.0084844	0.034512	1	55	7	0.32452
NACC2	10	0.71626	0.80326	1	1092	2	0.23797	0.028732	0.10858	1	151	6	0.23797
MSH2	10	0.71798	0.80561	1	1093	2	0.048112	0.18651	0.45044	1	559	4	0.048112
HIST1H2BB	4	0.71925	0.69784	1	1094	1	7.27e-05	0.72799	0.79086	1	1124	1	7.27e-05
TTF1	10	0.72283	0.81141	1	1095	2	0.075367	0.34761	0.64832	1	789	4	0.075367
PMS2P1	6	0.72348	0.74473	1	1096	1	0.1766	0.16476	0.36793	1	526	3	0.1766
UBE2A	10	0.7248	0.81141	1	1097	2	0.09412	0.20435	0.46127	1	596	3	0.09412
ETV3	10	0.72547	0.81141	1	1098	1	-0.011292	0.5318	0.80442	1	978	2	-0.011292
MSX1	10	0.72594	0.81141	1	1099	2	0.19435	0.011596	0.043926	1	67	6	0.19435
PTMS	10	0.72618	0.81141	1	1100	1	0.045781	0.061336	0.20017	1	272	3	0.045781
RAD1	10	0.72856	0.8136	1	1101	2	0.17851	0.085853	0.27496	1	348	4	0.17851
ADNP	10	0.72974	0.8136	1	1102	1	-0.04944	0.040909	0.13298	1	205	3	-0.04944
DCLRE1A	10	0.73113	0.8136	1	1103	2	-0.00031136	0.5701	0.82134	1	1012	3	-0.00031136
POLN	10	0.73187	0.81361	1	1104	2	0.1865	0.12027	0.3519	1	435	6	0.1865
THOC4	10	0.73315	0.81361	1	1105	2	0.070363	0.54653	0.81604	1	994	3	0.070363
USP7	10	0.73348	0.81361	1	1106	1	-0.0062525	0.31504	0.62147	1	751	3	-0.0062525
E1	10	0.73372	0.81361	1	1107	1	0.33687	0.035627	0.12391	1	184	6	0.33687
ORC2	10	0.73534	0.81361	1	1108	2	0.064135	0.069969	0.2115	1	301	4	0.064135
JMY	10	0.7381	0.81529	1	1109	2	0.11193	0.14319	0.36605	1	490	4	0.11193
RORA	10	0.74556	0.82285	1	1110	1	0.13271	0.13709	0.36486	1	474	5	0.13271
DNTTIP2	10	0.75043	0.82715	1	1111	2	0.20099	0.35063	0.64944	1	795	4	0.20099
TREX2	10	0.75065	0.82715	1	1112	2	0.30574	0.0061993	0.029277	1	40	6	0.30574
CUX1	9	0.7509	0.82416	1	1113	2	0.020497	0.24796	0.53074	1	659	4	0.020497
NABP2	10	0.75261	0.82878	1	1114	1	0.058905	0.48881	0.76847	1	925	2	0.058905
TOPORS	10	0.7565	0.83041	1	1115	1	0.018834	0.079952	0.2595	1	326	4	0.018834
NSL1	10	0.75693	0.83041	1	1116	1	0.14445	0.28186	0.59954	1	710	4	0.14445
UBE2W	10	0.75868	0.83199	1	1117	2	0.24673	0.051045	0.14986	1	234	6	0.24673
RTF2	10	0.76265	0.832	1	1118	2	0.21557	0.19496	0.45933	1	575	5	0.21557
CHAMP1	10	0.7636	0.83777	1	1119	2	-0.0063099	0.10171	0.30745	1	386	3	-0.0063099
FKBP4	10	0.76988	0.84288	1	1120	1	0.030098	0.71254	0.8892	1	1111	3	0.030098
HIST1H2BH	4	0.77124	0.73442	1	1121	1	0.20265	0.11385	0.23634	1	417	2	0.20265
PLK3	10	0.77131	0.84288	1	1122	1	0.15024	0.42155	0.70378	1	858	4	0.15024
CCT2	10	0.77252	0.84472	1	1123	2	0.055764	0.063636	0.20663	1	279	4	0.055764
DMAP1	10	0.77305	0.84658	1	1124	2	0.16946	0.28355	0.60228	1	713	5	0.16946
TFPT	10	0.77333	0.84658	1	1125	1	0.42481	0.0079669	0.033043	1	53	7	0.42481
GTF2H4	10	0.77354	0.84658	1	1126	2	0.41657	0.0086336	0.034818	1	56	7	0.41657
IRF1	10	0.77371	0.84658	1	1127	2	0.015679	0.29102	0.61006	1	722	5	0.015679
PDS5B	9	0.77491	0.83666	1	1128	1	0.08308	0.17994	0.44158	1	550	3	0.08308
FOXN3	10	0.77566	0.84658	1	1129	2	0.0080233	0.51651	0.79299	1	954	3	0.0080233
RAD54L2	10	0.77968	0.85015	1	1130	2	0.044218	0.20828	0.47316	1	601	4	0.044218
CHTF18	10	0.78127	0.85015	1	1131	2	0.1996	0.094316	0.29478	1	367	6	0.1996
NCAPD2	10	0.7828	0.85015	1	1132	1	-0.043948	0.090455	0.28475	1	358	2	-0.043948
PPP5C	10	0.7846	0.85173	1	1133	2	0.12959	0.49502	0.77371	1	934	4	0.12959
RFC5	10	0.78511	0.85174	1	1134	2	0.22882	0.13847	0.36486	1	479	5	0.22882
EYA2	10	0.78538	0.85174	1	1135	2	0.10099	0.14849	0.36894	1	498	5	0.10099
ZBTB32	10	0.78819	0.85347	1	1136	2	0.23859	0.025652	0.097385	1	135	6	0.23859
EPC1	10	0.78985	0.85347	1	1137	1	0.023215	0.59586	0.83838	1	1036	3	0.023215
CCT5	10	0.79004	0.85347	1	1138	2	-0.13542	0.83706	0.94563	1	1176	2	-0.13542
ARHGAP35	10	0.79143	0.85525	1	1139	2	0.14233	0.21276	0.47898	1	610	5	0.14233
MCM4	10	0.7921	0.85525	1	1140	1	0.059865	0.33272	0.63303	1	769	4	0.059865
SIRT6	10	0.79235	0.85525	1	1141	2	0.12998	0.01129	0.043561	1	66	5	0.12998
MMS19	10	0.7956	0.86085	1	1142	1	0.29282	0.06901	0.2115	1	296	6	0.29282
NONO	10	0.79597	0.86085	1	1143	2	0.27523	0.10104	0.30558	1	382	6	0.27523
SIRT2	10	0.79886	0.86262	1	1144	2	0.3062	0.039287	0.13117	1	199	6	0.3062
AP5Z1	10	0.80005	0.86423	1	1145	2	0.32286	0.015765	0.061847	1	86	7	0.32286
NEIL1	10	0.80168	0.86591	1	1146	2	-0.028434	0.37859	0.66871	1	818	3	-0.028434
APEX1	10	0.80175	0.86591	1	1147	1	0.13716	0.5193	0.79299	1	960	4	0.13716
ZRANB3	6	0.80183	0.78812	1	1148	1	0.20094	0.10584	0.24662	1	394	4	0.20094
DCLRE1C	10	0.80193	0.86591	1	1149	1	0.14349	0.14197	0.36486	1	486	5	0.14349
LIG3	10	0.80301	0.86779	1	1150	2	0.0082247	0.26102	0.55815	1	681	4	0.0082247
DNASE1L2	10	0.80546	0.86779	1	1151	1	0.091928	0.72364	0.8992	1	1119	3	0.091928
CBX8	10	0.80593	0.86779	1	1152	2	0.034119	0.2755	0.59433	1	703	4	0.034119
RBM14	10	0.80652	0.86779	1	1153	2	0.20093	0.1937	0.45933	1	571	5	0.20093
UBE2V2	9	0.80657	0.86517	1	1154	1	0.32215	0.098715	0.28841	1	376	5	0.32215
RFC2	10	0.80897	0.86779	1	1155	2	0.48242	0.01624	0.062341	1	87	6	0.48242
TCOF1	10	0.81055	0.86779	1	1156	2	0.13144	0.11001	0.33721	1	406	4	0.13144
NUDT3	10	0.81112	0.86779	1	1157	2	-0.039894	0.58133	0.82673	1	1024	3	-0.039894
DDX24	10	0.81117	0.86779	1	1158	1	0.18551	0.026075	0.099618	1	136	5	0.18551
ARID3A	10	0.81254	0.8678	1	1159	2	0.13251	0.23272	0.5232	1	638	4	0.13251
AAAS	10	0.81773	0.8678	1	1160	2	0.16035	0.29209	0.61241	1	727	5	0.16035
DDX55	10	0.82131	0.86936	1	1161	2	0.099759	0.17902	0.43586	1	547	4	0.099759
CINP	10	0.82197	0.86937	1	1162	1	0.33123	0.036834	0.12468	1	191	6	0.33123
C1D	6	0.82254	0.80158	1	1163	1	-0.15165	0.62004	0.77673	1	1052	1	-0.15165
MBD2	10	0.82335	0.87413	1	1164	2	-0.013806	0.67896	0.87572	1	1092	3	-0.013806
BEND3	10	0.82484	0.8793	1	1165	2	0.13473	0.25621	0.55357	1	671	4	0.13473
NF2	10	0.82711	0.88075	1	1166	2	0.31663	0.014101	0.058116	1	76	6	0.31663
ATRX	10	0.82924	0.88379	1	1167	2	0.098559	0.32728	0.62895	1	762	4	0.098559
MRGBP	10	0.83003	0.88535	1	1168	2	0.19717	0.030666	0.11409	1	162	7	0.19717
DDX59	10	0.83121	0.88535	1	1169	2	0.34752	0.017701	0.068146	1	100	6	0.34752
DDX56	10	0.83147	0.88535	1	1170	2	0.27206	0.074493	0.23665	1	313	5	0.27206
CDK5RAP3	10	0.83238	0.88535	1	1171	2	0.093474	0.29099	0.61005	1	721	4	0.093474
HIST2H2BE	10	0.8348	0.88972	1	1172	1	0.26783	0.10646	0.3174	1	397	5	0.26783
YJU2	10	0.83548	0.88972	1	1173	2	0.29804	0.063365	0.20663	1	277	6	0.29804
DAXX	10	0.8374	0.88972	1	1174	2	0.24741	0.060957	0.19942	1	270	6	0.24741
DHX32	10	0.83753	0.88972	1	1175	2	0.15076	0.32086	0.62445	1	759	4	0.15076
TCF12	10	0.83778	0.88972	1	1176	2	-0.041777	0.10518	0.31624	1	393	3	-0.041777
SET	10	0.83958	0.88972	1	1177	2	0.19313	0.049385	0.14823	1	230	5	0.19313
HOXB6	10	0.83987	0.88972	1	1178	2	0.20256	0.027084	0.1032	1	140	5	0.20256
SWI5	10	0.8409	0.89579	1	1179	1	0.031458	0.17219	0.42675	1	536	5	0.031458
ZBTB21	10	0.8413	0.89776	1	1180	2	0.15451	0.086417	0.27631	1	350	5	0.15451
RBM34	10	0.84168	0.89907	1	1181	2	0.10581	0.19963	0.45934	1	587	5	0.10581
NTHL1	10	0.84329	0.89908	1	1182	2	0.22449	0.046581	0.14305	1	223	5	0.22449
SMARCA1	10	0.84416	0.90059	1	1183	2	0.39963	0.0042777	0.020769	1	30	7	0.39963
RNASEH2A	10	0.84566	0.90059	1	1184	2	0.12994	0.052184	0.15304	1	240	4	0.12994
ORC3	10	0.84648	0.90059	1	1185	2	0.1896	0.091562	0.28628	1	362	5	0.1896
ING2	10	0.84834	0.90059	1	1186	1	0.049409	0.18464	0.43875	1	555	4	0.049409
CIZ1	10	0.85057	0.90059	1	1187	1	0.20984	0.079512	0.25475	1	325	6	0.20984
EXOSC9	10	0.85081	0.90059	1	1188	2	0.20924	0.040393	0.13117	1	203	5	0.20924
KLHL15	10	0.85093	0.90059	1	1189	2	0.36034	0.0024054	0.012983	0.953589	20	5	0.36034
DDX5	10	0.852	0.90059	1	1190	2	0.59604	0.0016641	0.0089226	0.886139	15	7	0.59604
CCT4	10	0.85376	0.90059	1	1191	2	0.19849	0.043199	0.13711	1	213	5	0.19849
CNOT7	10	0.8552	0.90059	1	1192	1	0.14427	0.27492	0.58907	1	702	5	0.14427
ZNF687	10	0.85609	0.90059	1	1193	2	0.055493	0.91513	0.97123	1	1214	2	0.055493
CEBPB	10	0.85734	0.90059	1	1194	1	0.47469	0.00083209	0.0047801	0.671205	11	8	0.47469
GADD45GIP1	10	0.85964	0.90059	1	1195	2	0.14345	0.0032776	0.015792	1	25	5	0.14345
TRMT6	10	0.8656	0.9081	1	1196	1	0.32854	0.036195	0.12392	1	188	7	0.32854
KDM1A	10	0.86665	0.9081	1	1197	2	0.10906	0.01721	0.066795	1	98	4	0.10906
RNASEH2C	10	0.8692	0.90925	1	1198	1	0.33318	0.029253	0.11011	1	154	5	0.33318
L3MBTL1	10	0.87074	0.90926	1	1199	2	0.17526	0.037327	0.12468	1	194	6	0.17526
HOXC10	10	0.87106	0.90926	1	1200	2	0.070966	0.033741	0.11725	1	176	3	0.070966
MCM6	10	0.87296	0.90926	1	1201	2	0.069898	0.31425	0.62147	1	749	4	0.069898
SUMO2	6	0.87685	0.85803	1	1202	1	0.0044998	0.81117	0.88594	1	1166	1	0.0044998
PRKDC	10	0.87765	0.91398	1	1203	1	0.19255	0.19385	0.45933	1	572	5	0.19255
DDB2	10	0.88241	0.91399	1	1204	1	0.093015	0.080661	0.26084	1	329	3	0.093015
MBD4	10	0.88363	0.91512	1	1205	1	0.2884	0.035741	0.12391	1	185	6	0.2884
PMS2P3	7	0.88734	0.87218	1	1206	1	0.26976	0.044183	0.14015	1	218	5	0.26976
DDX52	10	0.8884	0.91513	1	1207	1	0.23785	0.028208	0.10487	1	146	7	0.23785
RTEL1	10	0.8885	0.91513	1	1208	1	0.40635	0.028071	0.10486	1	144	6	0.40635
CNOT2	10	0.89134	0.91628	1	1209	1	0.18282	0.1638	0.39821	1	525	4	0.18282
PARN	10	0.89206	0.91628	1	1210	1	0.30958	0.021535	0.084793	1	117	6	0.30958
DNA2	6	0.89452	0.87192	1	1211	1	0.58729	0.040906	0.12731	1	204	4	0.58729
SMARCA2	10	0.89491	0.91728	1	1212	1	0.3477	0.02131	0.083618	1	116	7	0.3477
SLF1	10	0.89829	0.9184	1	1213	1	0.16902	0.21487	0.48228	1	615	4	0.16902
RNASE2	8	0.90427	0.89224	1	1214	1	0.15537	0.042097	0.12823	1	209	4	0.15537
MAPK1	10	0.90511	0.92063	1	1215	1	0.072052	0.25921	0.55592	1	678	5	0.072052
DDX46	10	0.90584	0.92063	1	1216	1	0.34027	0.14805	0.36894	1	496	5	0.34027
DNMT1	10	0.91323	0.92295	1	1217	1	0.17299	0.33475	0.63303	1	774	4	0.17299
DOM3Z	10	0.91557	0.92296	1	1218	1	0.29462	0.022638	0.087572	1	122	7	0.29462
KDM2B	10	0.91566	0.92296	1	1219	1	0.13237	0.28391	0.60228	1	714	5	0.13237
AFF4	10	0.91599	0.92296	1	1220	1	0.14158	0.10157	0.30744	1	384	5	0.14158
CDKN2D	10	0.91938	0.92296	1	1221	1	0.17061	0.21488	0.48228	1	616	5	0.17061
HLTF	10	0.92072	0.92417	1	1222	1	0.26221	0.069229	0.2115	1	298	6	0.26221
MAD2L1	9	0.92252	0.91291	1	1223	1	0.057473	0.652	0.8582	1	1072	3	0.057473
DDX39A	10	0.92551	0.92755	1	1224	1	0.066925	0.21152	0.47634	1	608	4	0.066925
ZMYND8	10	0.92639	0.92756	1	1225	1	0.08598	0.47645	0.75827	1	914	4	0.08598
G3BP1	10	0.92841	0.92882	1	1226	1	0.050163	0.52668	0.79725	1	970	4	0.050163
HIST1H2BM	8	0.9286	0.91182	1	1227	1	0.0044827	0.96918	0.97994	1	1242	1	0.0044827
ZNF180	10	0.93059	0.92989	1	1228	1	0.15857	0.16673	0.40148	1	529	5	0.15857
CPSF3	10	0.93121	0.92989	1	1229	1	0.1268	0.0070571	0.032056	1	46	4	0.1268
DHX33	10	0.93203	0.931	1	1230	1	0.029027	0.51045	0.78728	1	949	4	0.029027
PRIM1	10	0.93619	0.93199	1	1231	1	0.62969	0.00019321	0.00095484	0.536304	3	7	0.62969
SSBP1	10	0.93677	0.93199	1	1232	1	0.059658	0.46814	0.74763	1	904	3	0.059658
IRF7	10	0.94576	0.93896	1	1233	1	0.17105	0.15825	0.38591	1	515	5	0.17105
CBX3	10	0.94653	0.94015	1	1234	1	-0.010826	0.11482	0.34336	1	420	3	-0.010826
GPS1	10	0.94686	0.94016	1	1235	1	0.18518	0.10316	0.31265	1	388	4	0.18518
SUPT3H	10	0.94832	0.94251	1	1236	1	0.4759	0.005303	0.024124	1	39	6	0.4759
ALKBH2	10	0.94905	0.94362	1	1237	1	0.22013	0.03722	0.12468	1	193	5	0.22013
SUMO1	10	0.95025	0.94466	1	1238	1	0.18281	0.11839	0.34991	1	431	6	0.18281
MCM3AP	10	0.95137	0.9459	1	1239	1	0.57381	0.012892	0.047598	1	74	6	0.57381
SOX4	10	0.95373	0.9468	1	1240	1	0.13802	0.24154	0.537	1	651	5	0.13802
SHISA5	10	0.95473	0.94681	1	1241	1	0.26562	0.053644	0.15574	1	249	6	0.26562
HIST2H2AB	10	0.95576	0.94799	1	1242	1	0.086626	0.46965	0.75088	1	907	3	0.086626
NACC1	10	0.96067	0.95278	1	1243	1	0.39259	0.007744	0.032814	1	51	7	0.39259
NKX3-1	10	0.96121	0.95278	1	1244	1	0.22202	0.061199	0.19942	1	271	6	0.22202
POLG2	10	0.96174	0.95279	1	1245	1	0.29256	0.2239	0.50618	1	630	5	0.29256
SERGEF	10	0.96218	0.95279	1	1246	1	0.13982	0.33313	0.63303	1	772	4	0.13982
DDX19B	10	0.96527	0.95621	1	1247	1	0.28417	0.016486	0.062347	1	90	6	0.28417
MRE11	10	0.96538	0.95621	1	1248	1	0.0021182	0.50487	0.78427	1	945	4	0.0021182
S100A11	8	0.96674	0.95174	1	1249	0	0.046423	0.35289	0.63836	1	798	3	0.046423
NCL	10	0.96698	0.95622	1	1250	1	0.26787	0.0051069	0.023783	1	38	8	0.26787
NUCKS1	10	0.9673	0.95622	1	1251	1	0.21836	0.048884	0.14678	1	229	6	0.21836
E2F1	10	0.96733	0.95622	1	1252	1	0.10967	0.5371	0.81077	1	984	4	0.10967
AURKB	10	0.97091	0.96317	1	1253	1	0.46629	0.00080683	0.004692	0.671205	10	6	0.46629
AATF	10	0.97097	0.96317	1	1254	1	0.38545	0.03449	0.12126	1	177	6	0.38545
SNIP1	10	0.97212	0.96318	1	1255	1	0.058993	0.43907	0.7175	1	874	2	0.058993
SLC4A1AP	10	0.97549	0.96797	1	1256	1	0.16783	0.11759	0.34796	1	428	5	0.16783
TP53BP1	10	0.97552	0.96797	1	1257	1	0.487	0.00059489	0.0032758	0.613311	9	9	0.487
SPHAR	3	0.97623	0.9707	1	1258	0	0.28916	0.023772	0.058845	1	128	3	0.28916
FOXK2	10	0.97817	0.96797	1	1259	0	0.16158	0.084849	0.27353	1	344	6	0.16158
POLR3D	10	0.97839	0.96901	1	1260	0	0.19757	0.027568	0.10388	1	142	7	0.19757
NOP56	10	0.97851	0.96901	1	1261	0	0.070965	0.40976	0.69334	1	844	3	0.070965
ZKSCAN4	10	0.97971	0.97116	1	1262	0	0.25374	0.051879	0.15304	1	238	6	0.25374
RAD17	10	0.97996	0.97116	1	1263	0	0.25958	0.11134	0.3395	1	408	5	0.25958
FAM76B	10	0.98181	0.97218	1	1264	0	0.37035	0.0024971	0.0134	0.953589	21	8	0.37035
MUTYH	10	0.98252	0.97219	1	1265	0	0.037482	0.5991	0.83931	1	1039	2	0.037482
ATMIN	10	0.98294	0.97219	1	1266	0	0.36979	0.016617	0.064685	1	92	6	0.36979
RNF20	10	0.98336	0.9732	1	1267	0	0.092775	0.65729	0.86082	1	1078	2	0.092775
KDM8	10	0.98413	0.97594	1	1268	0	0.19898	0.12505	0.35654	1	450	5	0.19898
MRE11B	10	0.98419	0.97594	1	1269	0	0.28602	0.010901	0.040994	1	62	7	0.28602
PPP1R10	10	0.9845	0.97594	1	1270	0	0.25799	0.050442	0.14889	1	232	6	0.25799
NEK1	10	0.98596	0.97773	1	1271	0	0.32237	0.020705	0.083083	1	111	7	0.32237
RAD21	9	0.98607	0.97782	1	1272	0	0.95366	0.00032112	0.001372	0.57797	4	7	0.95366
MEN1	10	0.98675	0.97847	1	1273	0	0.030573	0.035095	0.12391	1	181	3	0.030573
NCOA6	10	0.98926	0.98354	1	1274	0	0.1014	0.65016	0.85809	1	1070	3	0.1014
ZFHX3	10	0.99102	0.98633	1	1275	0	0.23746	0.019277	0.075074	1	105	7	0.23746
MORF4L1	10	0.99111	0.98633	1	1276	0	0.36795	0.0078259	0.03282	1	52	6	0.36795
ZMIZ2	10	0.99122	0.98634	1	1277	0	0.27001	0.078712	0.24911	1	322	6	0.27001
ZMIZ1	10	0.99169	0.98742	1	1278	0	0.15404	0.03129	0.11569	1	168	5	0.15404
RAD51C	10	0.99312	0.98832	1	1279	0	0.4298	0.0075652	0.032485	1	50	6	0.4298
NUP133	10	0.99326	0.98832	1	1280	0	0.26379	0.064942	0.20819	1	283	6	0.26379
BMI1	10	0.99345	0.98967	1	1281	0	0.19553	0.1452	0.36605	1	492	5	0.19553
ZNHIT1	10	0.99542	0.99232	1	1282	0	0.31774	0.0096952	0.037926	1	58	7	0.31774
HNRNPM	10	0.99706	0.99557	1	1283	0	0.35816	0.043528	0.13711	1	215	6	0.35816
LCOR	10	0.99745	0.99601	1	1284	0	0.23733	0.15463	0.38328	1	511	5	0.23733
DDX3Y	10	0.99749	0.99601	1	1285	0	0.22861	0.03186	0.1157	1	170	7	0.22861
