# Supplementary material for: RNA transcripts serve as a template for double-strand break repair in human cells
Source: Nat Commun. 2025 May 10;16:4349. doi: 10.1038/s41467-025-59510-x (PMC12065846; doi:10.1038/s41467-025-59510-x)
Supplement: Supplementary file 8 — Source Data [file 41467_2025_59510_MOESM8_ESM.zip]

Archive with 2 entries (2 files):
- Source_data_Western_blots.pptx
- Source_data_raw_values.xlsx
