# Supplementary material for: RNA transcripts serve as a template for double-strand break repair in human cells
Source: Nat Commun. 2025 May 10;16:4349. doi: 10.1038/s41467-025-59510-x (PMC12065846; doi:10.1038/s41467-025-59510-x)
Supplement: Supplementary file 8 — Source Data [file 41467_2025_59510_MOESM8_ESM.zip › Source_data_raw_values.xlsx]

## Sheet: Fig 1B
no donor	DNAGFP	DNA/RNAGFP-3R	DNA/RNAGFP-6R	DNA/RNAGFP-8R	DNA/RNAGFP-15R
0.21	27.2	16	16	7.09	3.8
0.61	24.7	23.1	15	4.93	4.09
0.55	27.8	20	15	7.81	4.11
0.13	26		12.1	6.36	4.21
0.43	25.5		11	6.78
0.56	19.6			5.89

## Sheet: Fig 1D
Expt No.	no donor (C)	DNA1 (CD14)	DNA/RNA10R (CD16)	DNA2 (CD24)	DNA2 (CD24+CD16)	DNA/RNA10R (CD24+CD16)	DNA/RNA22R (CD17)
C172	0	0.257987	0.0719376	0.360221	0.349243	0.00762489
C182	0.00048908	0.272496	0.113547	0.334062	0.301676	0.0140645
C184	0.00131281	0.292995	0.0781667	0.29297	0.271525	0.0152946
C119	0.00580863	0.177204	0.0413736				0.00552174
C80		0.217822	0.0473934				0.0138746
C142	0.00259423	0.196221	0.0710623				0.00453675
C207a	0						0.00170811
C209a	0						0.0105569

## Sheet: Fig 2A
DNAGFP DMSO	DNAGFP AZT	DNA/RNAGFP-6R DMSO	DNA/RNAGFP-6R AZT
20.78	19.81	9.79	9.71
20.5	20.53	10.7	10.13
20.83	20.27	10.04	9.81

## Sheet: Fig 2B
Expt No.	DNA1-DMSO (CD14)	DNA1-AZT (CD14)	DNA/RNA10R-DMSO (CD16)	DNA/RNA10R-AZT (CD16)
C125	0.17476	0.193237	0.0762906	0.0482702
C128	0.174285	0.170364	0.043796	0.0591792
C130	0.190471	0.143247	0.0981449	0.0380435

## Sheet: Fig 2C
POLQ+/+	POLQ-KO #C10	POLQ-KO #C10 + POLQ	POLQ-KO #H1	POLQ-KO #H1 + POLQ	POLQ+/+	POLQ-KO #C10	POLQ-KO #C10 + POLQ	POLQ-KO #H1	POLQ-KO #H1 + POLQ
39.4231	39.4771	28.366	32.4	27.8667	12.0769	16.6013	14.2484	19.3333	17.2
33.5515	38.7879	34.1818	32.175	27.4131	15.3846	24.2424	23.8788	18.6615	14.2857
31.886	40.3537		26.7399		11.3668	17.3633	22.508	18.6813	22.2222

## Sheet: Fig 2D
Expt No.	DNA1-siNT (CD14)	DNA1-siPolQ (CD14)	DNA/RNA10R-siNT (CD16)	DNA/RNA10R-siPolQ (CD16)
C201a	0.228552	0.158089	0.157339	0.0861291
C202a	0.235213	0.174213	0.0568812	0.0641077
C203a	0.210753	0.193964	0.0599504	0.0855094

## Sheet: Fig 3C
	DNAGFP			DNA/RNAGFP-6R
Expt Date	sgCTRL	sgHELQ	sg53BP1	sgCTRL	sgHELQ	sg53BP1
01.09.23	25.51	19.02		8.14	3.99
01.30.23	30.8	13.98		5.44	1.77
01.30.23	36.03	17.34		9.47	3.55
02.21.23	27.42		37.42	6.31		10.64
02.21.23	27.42		37.11	6.42		9.69
03.13.23	29.06		40.86	6.12		8.57
03.13.23	30.58		39.07	8.71		10.66

## Sheet: Fig 4A
	DNA1 (CD14)								DNA/RNA10R (CD16)
Expt No.	siCTRL	siREV3L	siPOLH	siPOLM	siPRIMPOL	siPOLN	siPOLD1	siPOLK	siCTRL	siREV3L	siPOLH	siPOLM	siPRIMPOL	siPOLN	siPOLD1	siPOLK
C142	0.196221	0.318942	0.31165						0.0710623	0.0135096	0.0435957
C145		0.158942	0.239218							0.0115345	0.0696276
C154	0.257153	0.276479	0.306732						0.0863927	0.0107228	0.0831937
C186	0.213348			0.197327					0.0694871			0.0457351
C194	0.257229			0.189758					0.0436104			0.047763
C196a	0.207234			0.251576					0.0618078			0.0503032
C198a	0.255566				0.288761				0.071482				0.0611528
C199a	0.199733				0.296162				0.0407592				0.0581713
C200a	0.184189				0.24541				0.0374693				0.0430055
C201a	0.228552					0.222063								0.077624
C202a	0.235213					0.170053			0.0568812					0.0636066
C203a	0.210753					0.19592			0.0599504					0.0595448
C248a	0.149759	0.14571					0.108149	0.208242	0.050317	0.012716					0.029138	0.075121
C249a	0.145675	0.153622					0.0900907	0.221845	0.0423083	0.00119588					0.0139848	0.0543687
C250a	0.135038	0.165505					0.091282	0.238949	0.053096	0.002945					0.020724	0.071695

## Sheet: Fig 4B
DNAGFP siNT	DNAGFP siPolZ	DNA/RNAGFP-6R siNT	DNA/RNAGFP-6R siPolZ
33.07	31.02	12.43	8.96
33.42	33.28	13.25	10.15
29.05	36.79	14.3	9.05
27.18	25.93	12.25	8.6

## Sheet: Fig 4D
	DNA1 (CD14)					DNA/RNA10R (CD16)
Expt No.	siCTRL	siREV3L	siPOLD3	siREV1	siREV7	siNT	siREV3L	siPOLD3	siREV1	siREV7
C142	0.196221	0.318942				0.0710623	0.0135096
C145		0.158942					0.0115345
C154	0.257153	0.276479				0.0863927	0.0107228
C198a	0.255566		0.216496			0.071482
C199a	0.199733		0.319019			0.0407592		0.0231979
C200a	0.184189		0.205344			0.0374693		0.0195469
C236a	0.324539	0.31098	0.234853	0.235672	0.338358	0.026552	0	0.0225151	0.00549964	0.00636508
C237a	0.182158	0.179886	0.207297	0.21503	0.258287		0	0.00807345	0.0165704	0.0231734
C238a	0.212372	0.212839	0.17294	0.217533	0.26523	0.0249281	0.00127031	0.0189739	0.0145495	0.0183124
C248a	0.149759	0.14571				0.050317	0.012716
C249a	0.145675	0.153622				0.0423083	0.00119588

[truncated: 36 more sheets: Fig 4G, Fig 5B, Fig 6C, Fig S1D, Fig S1G, Fig S1I, Fig S2A, Fig S2C, Fig S2G, Fig S2H, Fig S2I, Fig S2J, Fig S3D, Fig S3E, Fig S3G, Fig S4A, Fig S4B, Fig S4C, Fig S4D, Fig S4E …]
